# Supplementary material for: AP2XII-1 is a negative regulator of merogony and presexual commitment in Toxoplasma gondii
Source: mBio. 2023 Sep 26;14(5):e01785-23. doi: 10.1128/mbio.01785-23 (PMC10653792; doi:10.1128/mbio.01785-23)
Supplement: Table S1 — Primers used in this study. [file mbio.01785-23-s0008.xlsx]

## Sheet: Sheet1
Table S1. Primers used in this study
Name of primer	Sequence (5'-3')	Use
XII-1-mAID-sgRNA-F	GGCTCGACTCGAAGCCACTT GTTTTAGAGCTAGAAATAGC	To construct the AP2XII-1 specific CRISPR plasmid pSAG1::Cas9-U6::sg-AP2XII-1-3UTR
XII-1-mAID-sgRNA-R	AACTTGACATCCCCATTTAC
XII-1-mAID-5H-F-universal	CGTCGCGGAATGTCTTTACAGG	Amplify the 5’ homologous arm from gDNA of AP2XII-1 for pUC19-AP2XII-1-mAID-HXGPRT construction
XII-1-mAID-5H-R-ME49	TAGCGCTCACCATCCTAGG CGCAGGGACGTCGCTCTCAA
XII-1-mAID-5H-R-RH	TAGCGCTCACCATCCTAGG CGCAGGGACGTCGCTCTCGA
XII-1-mAID-3H-F-universal	CAGCCTGAATGGCGAATGGG TTCCGCTGGATGCGAACGGATG	Amplify the 3’ homologous arm from gDNA of AP2XII-1 for pUC19-AP2XII-1-mAID-HXGPRT construction
XII-1-mAID-3H-R-universal	GAGAAATGCGCCGCTACACG
XII-1-mAID-pUC19-F	CGTGTAGCGGCGCATTTCTC GGTACCCGGGGATCCTCTA	Amplify the pUC19 backbone from pTUB1:YFP-mAID-3HA-HXGPRT for pUC19-AP2XII-1-mAID-HXGPRT construction
XII-1-mAID-pUC19-R	CCTGTAAAGACATTCCGCGACG CATATGGTGCACTCTCAG
XII-1-mAID-F	CCTAGGATGGTGAGCGCTA	Amplify mAID-3HA-3′UTR(DHFR)~HXGPRT fragment from pTUB1:YFP-mAID-3HA-HXGPRT for pUC19-AP2XII-1-mAID-HXGPRT construction
XII-1-mAID-R	CCCATTCGCCATTCAGGCTG
XII-1-mAID-PCR1-F	TGGCTCGTTTGTCAACTC	Diagnostic PCRs for the identification of AP2XII-1-mAID clones
XII-1-mAID-PCR1-R	GCAGACGGATCGTCTTTC
XII-1-mAID-PCR2-F	GCTCCAATTCGCCCTATAGTG
XII-1-mAID-PCR2-R	AAGGTTCGAAAGCCCACTAC
XII-1-mAID-PCR3-F	CTCGACTCGAAGCCACTTAG
XII-1-mAID-PCR3-R	AAACCTCCACGCGTTCAC
BRP1-Ty-sgRNA-F	GGTATCCTCTGTGCGGACAC GTTTTAGAGCTAGAAATAGC	To construct the BRP1 specific CRISPR plasmid pSAG1::Cas9-U6::sg-BRP1-3UTR
BRP1-Ty-sgRNA-R	AACTTGACATCCCCATTTAC
BRP1-Ty-5H-F	TACTGAGAGTGCACCATATGCGCGGTCACAGTTTGCGACA	Amplify the 5’ homologous arm from gDNA of BRP1 for pUC19-BRP1-Ty-DHFR* construction
BRP1-Ty-5H-R	TCGAGCGGGTCCTGGTTCGTGTGGACCTCCACAACCGTCCCGCATCTTT
BRP1-Ty-3H-F	ACAGACCGCTGACGGAATCTAGACGAGTGCGTGGCACTC	Amplify the 3’ homologous arm from gDNA of BRP1 for pUC19-BRP1-Ty-DHFR* construction
BRP1-Ty-3H-R	TAGAGGATCCCCGGGTACCACTCTCTGCTGCCGACACTAC
BRP1-Ty-pUC19-F	GGTACCCGGGGATCCTCTA	Amplify the pUC19 backbone
BRP1-Ty-pUC19-R	CATATGGTGCACTCTCAG
BRP1-Ty-DHFR-F	ACGAACCAGGACCCGCTCGATTAAATGCAGCCCACAGAAGCTGCCCG	Amplify Ty-DHFR* fragment from pUC19-Ty-DHFR* for pUC19-BRP1-Ty-DHFR* construction
BRP1-Ty-DHFR-R	GATTCCGTCAGCGGTCTGTC
BRP1-Ty-PCR1-F	CTACGTGGCATTTGACTGA	Diagnostic PCRs for the identification of BRP1-Ty-DHFR* clones
BRP1-Ty-PCR1-R	AAGGACACAGGGGTCTCTGG
BRP1-Ty-PCR2-F	CTGTTGCTGTCTGCCCACGA
BRP1-Ty-PCR2-R	GTTGTAGCGTTCCTGTGTCA
BRP1-Ty-PCR3-F	ACCGTGACTTGTACAGATGG
BRP1-Ty-PCR3-R	GTTGTAGCGTTCCTGTGTCA
RT-IMC9-F	TCGTCCGAAAGGAGAAGGTC	qRT-PCR for mRNA abundance detect of downregulated genes from RNA-seq
RT-IMC9-R	GGCACTTCCACCACTTTGTC
RT-AP2IX-5-F	GTGGATCCTTTGACGCCTTC
RT-AP2IX-5-R	TGCATTCGACGGAGAGAAGA
RT-MIC10-F	GCCAGCAAGAACTGCAGAAT
RT-MIC10-R	TGCTTACGTTTCGTCTCTGC
RT-ROP34-F	CACAGACGCACGAAGGAAAC
RT-ROP34-R	TCTCCCGATGGTTTCTGGTC
RT-ROP19A-F	TGGGACCTCAACAGAACTCC
RT-ROP19A-R	AGCCCATGCATCTCTTTCCT
RT-RON5-F	TGTGACTCTCGGTAGCATCC
RT-RON5-R	TATCGAGATCCGCCACACTC
RT-ROP18-F	CGACAGAAAGCACTCGAGAC
RT-ROP18-R	CGCCGTTGGTTTGTTTCTTG
RT-beta tubulin-F	GACCGGTACCTACTGTGGAG
RT-beta tubulin-R	CGGTGGCCTCATTGTAGAAC
