# Supplementary material for: AP2XII-1 is a negative regulator of merogony and presexual commitment in Toxoplasma gondii
Source: mBio. 2023 Sep 26;14(5):e01785-23. doi: 10.1128/mbio.01785-23 (PMC10653792; doi:10.1128/mbio.01785-23)
Supplement: Table S2 — Gene expression changes in the RH iAP2XII-1 strain after IAA treatment. [file mbio.01785-23-s0009.xlsx]

## Sheet: Sheet1
Table S2. Gene expression changes in the RH iAP2Ⅻ-1 strain after IAA treatment
Gene_ID	0h（TPM）			12h（TPM）			24h（TPM）			0h vs 12h		0h vs 24h		12h vs 24h		Product Description
Gene_ID	0h-2	0h-3	0h-4	12h-2	12h-3	12h-4	24h-2	24h-3	24h-4	logFC	FDR	logFC	FDR	logFC	FDR	Product Description
TGGT1_251962	0.024633	0	0.020548	13.5806	9.03613	8.63957	24.0719	34.3413	26.2678	-9.25398	6.89e-09	-10.6469	7.49e-10	-1.39294	0.00106359	SAG-related sequence SRS59K
TGGT1_257910B	0.027495	0.14183	0.068668	148.958	135.182	112.883	141.747	144.012	105.428	-10.6603	3.41e-11	-10.5496	3.52e-11	0.1107	0.701388	hypothetical protein
TGGT1_238490	0	0	0	30.2202	33.6763	27.3343	19.6241	31.9487	24.5764	-10.8877	1.56e-07	-10.4782	2.64e-07	0.409567	0.23425	SAG-related sequence SRS22E
TGGT1_257910A	0.168882	0	0.281967	298.853	264.163	192.812	262.205	270.539	210.198	-10.5401	1.9e-10	-10.4238	1.91e-10	0.116203	0.725996	hypothetical protein
TGGT1_359820	0	0.086744	0.103747	100.185	71.3499	61.5285	98.6692	90.795	75.8214	-10.1091	1.14e-09	-10.2031	9.57e-10	-0.0940298	0.79965	toxoplasma gondii family A protein
TGGT1_278420	0.041483	0.04375	0	15.4227	10.7628	10.0745	38.3472	38.7681	28.6624	-8.62195	1.38e-08	-10.0605	1.17e-09	-1.43851	0.00087873	Toxoplasma gondii family A protein
TGGT1_316690	0	0	0	11.2636	19.1196	16.395	13.035	20.765	20.9161	-9.87974	1.52e-06	-9.97858	9.6e-07	-0.0988436	0.839787	hypothetical protein
TGGT1_278430	0	0.083672	0.166117	25.6226	17.216	17.6002	97.468	99.63	75.9424	-7.75425	1.1e-08	-9.83682	4.68e-10	-2.08257	9.83e-05	Toxoplasma gondii family A protein
TGGT1_409570	0.04253	0	0.142426	76.3724	55.6013	47.2033	72.8458	66.972	48.259	-9.70189	6.9e-09	-9.68809	6.44e-09	0.0138061	0.976427	putative toxoplasma gondii family A protein
TGGT1_238480	0	0	0	8.61238	8.09521	6.80063	11.8601	18.5625	11.2376	-8.94434	1.06e-05	-9.61161	2.35e-06	-0.667271	0.150062	SAG-related sequence SRS22D
TGGT1_297090	0.049771	0.103884	0.083648	45.2026	40.0186	42.8667	70.3695	62.9695	66.9943	-9.00135	4.99e-12	-9.57018	2.77e-12	-0.568829	0.00202359	hypothetical protein
TGGT1_268800	0.027938	0.116127	0.046689	11.6904	10.4727	13.9925	52.9588	45.5794	56.9242	-7.53049	2.46e-10	-9.54923	1.7e-11	-2.01873	1.18e-05	hypothetical protein
TGGT1_275790	0	0.033136	0.026978	11.0897	9.93725	9.57422	17.1024	21.9558	16.5541	-8.76351	4.77e-10	-9.54386	1.36e-10	-0.780348	0.00632103	EGF family domain-containing protein
TGGT1_275798	0.052307	0	0.043687	15.3899	12.0025	14.0851	28.7694	32.7985	24.7356	-8.51146	1.01e-09	-9.48246	1.89e-10	-0.971006	0.00190396	putative microneme protein
TGGT1_411220	0.920192	0.729748	0.9694	688.519	517.367	495.498	648.771	705.055	633.16	-9.312	1.15e-11	-9.43882	1.15e-11	-0.126815	0.620002	hypothetical protein
TGGT1_311700	0.041467	0.053582	0.043519	25.8261	19.2574	17.9922	35.7729	34.1657	27.6477	-8.81326	8.26e-11	-9.35647	4.09e-11	-0.543209	0.0342502	hypothetical protein
TGGT1_410600	0	0.243676	0.087797	61.5645	56.04	48.9193	89.2917	87.2051	55.4182	-8.93159	1.85e-09	-9.34555	9.57e-10	-0.41396	0.179576	putative cAMP-dependent protein kinase
TGGT1_207050	0	0.13258	0.271807	73.9976	59.7509	70.5449	113.502	79.4389	83.5775	-8.88703	3.43e-10	-9.25435	1.92e-10	-0.367325	0.164721	hypothetical protein
TGGT1_237800	0.826227	0.851009	0.929555	580.683	504.45	475.698	558.409	540.351	549.74	-9.20972	1.33e-12	-9.20326	1.5e-12	0.00646002	0.975841	dense granule protein GRA11
TGGT1_238980	0.006749	0.007069	0.028574	12.9664	9.80273	8.60538	8.69492	11.6733	8.98461	-9.36539	5.45e-10	-9.16354	6.69e-10	0.201848	0.528762	hypothetical protein
TGGT1_219348	0.040066	0.253702	0.407482	123.242	126.812	81.915	143.958	197.504	106.539	-8.7795	4.42e-08	-9.10025	2.77e-08	-0.32075	0.486243	SAG-related sequence SRS55M
TGGT1_204300	0	0.025548	0	4.82065	3.83017	3.91299	4.68842	6.14375	4.64789	-8.69029	7.14e-09	-8.89909	4.49e-09	-0.2088	0.512082	hypothetical protein
TGGT1_278290	0	0.080484	0	2.28852	1.18381	0.747818	19.1701	14.4921	9.38114	-5.66151	0.000816152	-8.88076	1.23e-06	-3.21926	0.000668591	Toxoplasma gondii family A protein
TGGT1_305110	0	0	0.154019	35.84	29.7667	28.8148	28.8146	36.8456	26.4274	-8.87262	2.42e-09	-8.7556	2.84e-09	0.117024	0.726396	hypothetical protein
TGGT1_267980	0.563572	0.508303	0.686093	258.9	168.049	153.831	234.269	257.03	225.73	-8.35016	1.77e-10	-8.58283	1.36e-10	-0.232663	0.479072	hypothetical protein
TGGT1_259030	0.240067	0.125246	0.499621	127.529	126.686	102.219	118.76	129.376	103.872	-8.57437	5.61e-11	-8.49147	5.19e-11	0.0828952	0.737412	hypothetical protein
TGGT1_306450	1.10854	0.567913	0.692946	233.251	270.136	170.137	318.932	322.312	225.739	-8.14255	8.46e-10	-8.42778	5.25e-10	-0.285232	0.347769	putative short chain dehydrogenase family protein
TGGT1_312690	0.598409	0.306363	1.26923	300.269	328.65	392.982	270.921	273.731	306.038	-8.65322	7.85e-12	-8.25514	1.1e-11	0.39808	0.0373953	hypothetical protein
TGGT1_238220	0.119914	0.185153	0.200197	60.0961	64.1528	56.7737	52.2642	66.56	48.7908	-8.42249	3.82e-11	-8.23477	4.31e-11	0.18772	0.373913	EGF family domain-containing protein
TGGT1_206650	0.135112	0.230078	0.121334	47.3515	51.7369	42.1537	42.2318	48.4287	43.9568	-8.18135	7.85e-12	-8.01448	7.19e-12	0.166866	0.403478	zinc finger, c2h2 type domain-containing protein
TGGT1_251958	0.155268	0.206585	0.222819	33.7424	18.4903	24.3431	42.1014	61.2779	48.2936	-7.02634	1.44e-08	-7.94315	4.07e-09	-0.916813	0.0185038	SAG-related sequence SRS59B
TGGT1_306500	0.149757	0.070009	0.101922	24.033	27.1688	25.765	28.2509	28.3534	28.9175	-7.866	3.24e-12	-7.92558	2.77e-12	-0.0595847	0.717355	hypothetical protein
TGGT1_238440	0.448806	0.762395	0.505284	99.0942	123.783	76.2238	189.062	193.454	116.746	-7.30296	4.68e-08	-7.90121	1.64e-08	-0.598245	0.114129	SAG-related sequence SRS22A
TGGT1_217420	0.403687	0.146746	0.166505	61.5431	70.6383	68.7331	60.7952	64.1171	57.1608	-8.12385	1.04e-11	-7.89836	1.15e-11	0.225494	0.221954	hypothetical protein
TGGT1_408920	0.079073	0	0.099446	20.0105	18.3179	15.6754	14.2545	18.7567	13.8088	-8.08076	1.14e-09	-7.79148	1.75e-09	0.289277	0.301002	hypothetical protein
TGGT1_239090	0.076285	0.160879	0.5808	54.2076	57.2107	74.6727	70.5052	65.1523	80.8355	-7.65487	4.38e-10	-7.77159	3.47e-10	-0.116721	0.693685	SAG-related sequence SRS23
TGGT1_209985	2.77021	3.25902	3.2194	563.825	601.206	509.153	727.222	785.741	544.457	-7.49303	2.43e-11	-7.70515	1.76e-11	-0.21212	0.355749	cAMP-dependent protein kinase
TGGT1_410610	0.115716	0.182967	0.198585	22.5507	27.4985	23.4382	41.37	43.4958	30.09	-7.12021	9.14e-10	-7.68578	3.18e-10	-0.565576	0.0320385	hypothetical protein
TGGT1_410590	0.076519	0.309744	0.389197	28.3509	27.8133	16.7613	76.2289	59.3226	33.0822	-6.49997	2.46e-06	-7.63388	3.78e-07	-1.13391	0.0394669	cAMP-dependent protein kinase
TGGT1_294240	0.085367	0.144099	0.116379	16.7318	19.5702	19.0449	20.8697	26.7131	25.1302	-7.28553	1.04e-11	-7.58527	7.19e-12	-0.299741	0.0887708	hypothetical protein
TGGT1_257925	0.129637	0.237327	0.300953	61.1595	52.2793	42.0973	44.4301	52.1411	44.5329	-7.80819	1.13e-10	-7.5756	1.36e-10	0.232586	0.340765	hypothetical protein
TGGT1_314250	30.2557	30.9076	35.602	7303.14	6423.18	6467.99	4973.72	5944.73	5299.79	-7.8375	7.15e-12	-7.5127	6.56e-12	0.324799	0.130118	bradyzoite rhoptry protein BRP1
TGGT1_299020	0.051738	0.160402	0.086899	12.6518	17.1109	13.8724	17.7355	21.8879	17.228	-7.1943	1.99e-10	-7.4906	1.34e-10	-0.296306	0.239925	AP2 domain transcription factor AP2III-4
TGGT1_238210	0.167191	0.426014	0.209851	44.1643	45.4991	42.6641	51.7133	53.8046	45.9315	-7.36977	3.41e-11	-7.48851	2.82e-11	-0.118735	0.549167	EGF family domain-containing protein
TGGT1_356400	13.3755	14.2419	12.0546	2305.05	2147.24	1836.37	2613.35	2798.23	1979.88	-7.31728	2.43e-11	-7.47452	1.85e-11	-0.15725	0.559749	cAMP-dependent protein kinase
TGGT1_228160	0.115436	0.104639	0.150997	34.3704	29.7286	25.9886	21.2068	30.778	21.4405	-7.86364	1.15e-10	-7.47205	1.55e-10	0.391594	0.145532	acid phosphatase
TGGT1_360460	0.782958	0.774964	0.623715	113.352	87.3431	104.417	124.339	130.561	163.091	-7.09444	2.75e-11	-7.45875	1.71e-11	-0.364309	0.081496	SAG-related sequence protein SRS40D
TGGT1_258840	0.215077	0.147905	0.139234	37.1198	22.7203	18.421	33.7482	35.6723	28.1413	-7.25598	6.7e-08	-7.44835	4.59e-08	-0.192371	0.684052	hypothetical protein
TGGT1_411200	0.109557	0.22698	0.046032	4.21326	2.54965	3.48008	25.9538	29.9416	16.9003	-4.72587	1.43e-05	-7.43952	2.21e-08	-2.71365	0.000100432	SAG-related sequence protein SRS48Q
TGGT1_233180	0.085867	0.087439	0.035801	10.3179	9.55774	9.51112	12.4199	12.0121	10.2368	-7.12889	2.14e-10	-7.29487	1.45e-10	-0.16598	0.44123	hypothetical protein
TGGT1_362620	0.0355	0.07486	0	1.11067	0.902145	0.604307	6.61011	9.53123	3.40411	-4.45909	0.00339493	-7.25826	4.75e-06	-2.79917	0.00179336	SAG-related sequence protein SRS48E
TGGT1_296640	0.0355	0.07486	0	1.11067	0.902145	0.604307	6.61011	9.53123	3.40411	-4.45909	0.00339493	-7.25826	4.75e-06	-2.79917	0.00179336	SAG-related sequence SRS48E
TGGT1_278380	0.231608	0.6578	0.61286	51.0687	56.1789	50.5082	88.7363	89.0707	68.137	-6.65679	1.58e-10	-7.20364	7.11e-11	-0.546851	0.0290329	Toxoplasma gondii family A protein
TGGT1_301240	0.021287	0.066288	0.053682	9.78313	8.33565	7.70503	6.80406	8.78676	6.51517	-7.4493	6.21e-10	-7.13531	9.99e-10	0.313987	0.211921	hypothetical protein
TGGT1_233610	0.682434	0.903942	0.259586	61.3535	52.8871	42.7357	107.121	87.1021	59.7049	-6.44894	5.93e-08	-7.04877	2.07e-08	-0.599834	0.116604	hypothetical protein
TGGT1_282200	0.36955	0.383745	0.650037	149.649	112.375	96.7603	70.2323	80.0849	58.7076	-7.92046	5.08e-10	-7.03014	1.23e-09	0.890314	0.0160552	ATPase, AAA family protein
TGGT1_231880	0.107955	0.112493	0.120262	20.1986	24.0272	20.9948	12.9367	19.7952	15.7306	-7.52426	2.28e-10	-7.01058	4.66e-10	0.513683	0.0415664	hypothetical protein
TGGT1_204290	0.039878	0.082917	0.100375	13.8421	10.0214	9.1818	8.77958	12.7075	9.88234	-7.17073	2.6e-09	-7.00998	3.35e-09	0.160756	0.634877	hypothetical protein
TGGT1_320250	0.59175	0.854131	0.740855	101.616	103.746	87.2344	102.298	112.504	87.0223	-7.01907	1.77e-11	-6.96515	1.76e-11	0.0539172	0.821207	SAG-related sequence SRS15A
TGGT1_240930	0.218794	1.37769	0.520721	65.2573	62.9473	54.563	110.344	87.899	75.917	-6.45964	1.71e-08	-6.94692	7.94e-09	-0.487277	0.164721	MoaC family protein
TGGT1_306455	7.54054	6.86077	8.88939	1029.21	907.439	707.41	995.786	944.465	746.825	-6.86956	1.03e-10	-6.85173	9.17e-11	0.0178305	0.95761	hypothetical protein
TGGT1_203800	0.054243	0.111819	0.067917	12.5938	10.1937	9.85234	8.89575	10.9478	9.32795	-7.09928	1.15e-10	-6.84043	1.5e-10	0.258844	0.24244	hypothetical protein
TGGT1_409870	0.219467	0.075532	0.260881	6.61866	4.55603	5.73169	24.2057	27.9376	17.6672	-4.86101	2.87e-07	-6.82783	4.14e-09	-1.96682	0.000213416	SAG-related sequence protein SRS48K
TGGT1_266610	0.103771	0.143385	0.173175	30.7772	25.9768	17.2339	18.4923	21.5857	12.2799	-7.40452	4.51e-08	-6.82531	1.05e-07	0.579203	0.145532	Kazal-type serine protease inhibitor domain-containing protein
TGGT1_210095	0.915679	0.879711	0.558871	80.2075	73.6808	61.3181	98.9094	102.499	68.7556	-6.53811	4.09e-10	-6.79078	2.69e-10	-0.252677	0.346499	hypothetical protein
TGGT1_238470	0	0	0.126321	1.45269	1.76623	3.11696	8.09935	7.1977	8.86524	-4.94757	0.00019732	-6.75966	1.29e-06	-1.8121	0.0048207	SAG-related sequence SRS22C
TGGT1_409860	0.08511	0.117086	0.047305	3.62255	2.91038	2.7534	9.59807	12.1911	7.40772	-5.19758	3.45e-07	-6.75007	8.7e-09	-1.55249	0.00087873	SAG-related sequence protein SRS48Q
TGGT1_278340	0.124606	0.130294	0.195829	8.9762	4.15968	4.46144	19.2957	18.814	16.2683	-5.21816	2.65e-06	-6.71543	1.66e-07	-1.49727	0.00785038	Toxoplasma gondii family A protein
TGGT1_238500	0	0	0.252642	3.52796	4.41557	4.2504	15.8516	13.6377	11.2376	-5.09362	2.4e-05	-6.70165	3.22e-07	-1.60803	0.0045708	SAG-related sequence SRS22F
TGGT1_277060	0.131566	0.210586	0.230631	19.3423	22.1007	22.5617	17.5096	22.6589	24.0078	-6.78563	3.18e-11	-6.69774	3.19e-11	0.0878821	0.712873	hypothetical protein
TGGT1_245980	5.85254	6.40054	5.62969	613.929	638.397	585.162	618.394	624.859	570.434	-6.70154	1.33e-12	-6.60456	1.52e-12	0.0969826	0.530061	hypothetical protein
TGGT1_295430	0.138548	0.423289	0.172298	27.556	22.5837	15.4823	27.4221	23.8061	20.8678	-6.49798	1.77e-08	-6.56376	1.39e-08	-0.065785	0.869849	hypothetical protein
TGGT1_360840	0.214688	0.306007	0.241275	10.4177	9.92292	7.55162	25.9463	31.6685	20.4578	-5.16735	1.14e-07	-6.56268	4.58e-09	-1.39533	0.00104906	SAG-related sequence protein SRS48E
TGGT1_411410	0.66447	0.436289	0.56117	50.8589	45.8529	40.2135	62.5347	61.7717	44.6571	-6.34254	3.25e-10	-6.55544	2.08e-10	-0.212896	0.391686	putative transmembrane protein
TGGT1_365480	3.78694	4.02914	3.01988	330.431	402.848	400.075	384.418	417.908	357.119	-6.63747	4.73e-12	-6.54248	4.16e-12	0.0949904	0.562005	hypothetical protein
TGGT1_202050	0.335365	0.087967	0.420647	37.7472	27.4667	23.956	29.4129	33.3425	22.9359	-6.64837	1.23e-08	-6.52726	1.39e-08	0.121115	0.750913	hypothetical protein
TGGT1_309330	0.68733	0.421133	0.305812	25.0116	30.4965	10.5146	57.3237	64.0713	13.6586	-5.54022	0.000488489	-6.47604	9.49e-05	-0.935813	0.313548	SAG-related sequence SRS55F
TGGT1_266270	0.204726	0.12128	0.147003	5.65179	5.34307	5.62759	15.6067	16.2359	15.0364	-5.07387	2.95e-10	-6.47091	2.14e-11	-1.39705	1.92e-05	short-chain-acyl-CoA dehydrogenase
TGGT1_257970	0.368373	0.415824	0.428174	13.7274	20.8789	17.6294	41.4978	43.0639	36.9891	-5.34952	2.44e-10	-6.47064	4.09e-11	-1.12112	0.000264268	hypothetical protein
TGGT1_236290	0.092296	0	0.076832	1.85421	3.6852	2.86476	6.57432	6.69041	4.90224	-5.38312	1.78e-05	-6.43634	9.73e-07	-1.05322	0.0371946	hypothetical protein
TGGT1_256800	0.17162	0.0893	0.090347	18.6927	15.1132	14.7446	9.34032	11.0167	11.1659	-7.06466	1.25e-10	-6.33534	3.7e-10	0.72932	0.0072126	hypothetical protein
TGGT1_320090	1.75834	1.67079	1.05017	98.8379	112.887	133.508	113.461	118.964	145.952	-6.2867	7.22e-11	-6.32857	5.59e-11	-0.0418746	0.881527	hypothetical protein
TGGT1_266600	0.583724	1.85816	0.646152	98.588	86.8137	72.2928	90.8264	103.652	63.2924	-6.399	1.64e-08	-6.30928	1.73e-08	0.0897143	0.827451	Kazal-type serine protease inhibitor domain-containing protein
TGGT1_243190	1.00336	0.516524	0.737627	79.2452	72.7844	50.3531	69.1028	76.5993	48.1146	-6.4565	1.22e-08	-6.30176	1.39e-08	0.154741	0.694356	Toxoplasma gondii family A protein
TGGT1_319630	1.58701	1.34913	0.84527	113.635	96.4254	88.6115	112.897	101.614	92.816	-6.31979	7.22e-11	-6.27617	6.12e-11	0.0436195	0.862322	hypothetical protein
TGGT1_290970	0.188454	0.364418	0.180978	1.4615	2.55724	1.12013	17.3893	28.6207	13.9961	-2.76475	0.00172663	-6.22794	5.16e-07	-3.46319	0.000213416	8-amino-7-oxononanoate synthase
TGGT1_319360	1.3869	1.66222	1.51097	69.8218	76.2115	66.0434	119.745	129.262	109.247	-5.52328	1.04e-11	-6.19666	5.65e-12	-0.67338	0.00106359	SAG-related sequence SRS17A
TGGT1_240390	0.085337	0.093596	0.088715	2.55882	2.51742	3.65476	5.50254	5.50749	8.27528	-4.98047	6.95e-09	-6.02596	9.09e-10	-1.04549	0.00354763	calcium-dependent protein kinase
TGGT1_243378	0.321986	0	0	3.83247	4.39708	2.61497	6.28645	10.8763	8.06804	-4.8867	0.000193061	-5.96362	9e-06	-1.07693	0.0676878	hypothetical protein
TGGT1_301470	0.481392	0.533303	0.503514	30.6039	28.2876	28.1177	35.0924	35.1516	32.7527	-5.79492	7.85e-12	-5.93299	6.23e-12	-0.138077	0.353616	hypothetical protein
TGGT1_410720	0.128634	0	0.346221	7.9586	9.9268	11.2576	11.3036	9.43134	13.0853	-5.79739	3.78e-07	-5.92955	2.3e-07	-0.132159	0.769269	putative protein kinase
TGGT1_277230	2.09495	3.1724	3.78945	182.416	201.42	234.171	186.03	197.639	202.505	-6.08132	5.14e-11	-5.92134	5.19e-11	0.159978	0.500474	hypothetical protein
TGGT1_254330	0.61746	1.29506	1.08277	97.8862	82.3272	57.0673	76.4249	68.791	54.9945	-6.27155	2.55e-08	-5.9144	3.51e-08	0.357158	0.395971	lipase
TGGT1_208020	0.391301	0.62311	0.620293	26.3443	24.9523	28.9955	30.013	34.3347	39.2216	-5.60675	8.02e-11	-5.88125	4.8e-11	-0.274499	0.214392	AP2 domain transcription factor AP2Ib-1
TGGT1_409850	0.334067	0.695105	0.653246	23.2391	31.4769	29.8397	34.0781	30.1587	31.2675	-5.63249	3.7e-10	-5.74545	2.7e-10	-0.112967	0.65366	SAG-related sequence protein SRS47A
TGGT1_225105	1.0287	1.50419	1.27113	69.1928	76.7775	78.3485	69.1921	76.7676	77.6871	-5.84341	7.15e-12	-5.73653	6.23e-12	0.106883	0.54464	hypothetical protein
TGGT1_286020	0.9849	1.40461	1.41863	48.3888	41.7761	53.8995	69.0565	68.0683	72.7878	-5.21475	8.02e-11	-5.66007	3.4e-11	-0.445317	0.0242069	hypothetical protein
TGGT1_243382	0.241758	0.149795	0.647373	11.0581	10.9044	9.57376	14.2878	26.6575	16.2102	-4.8288	1.04e-06	-5.6013	1.48e-07	-0.772494	0.0687492	hypothetical protein
TGGT1_216200	0	0.557335	0	7.8714	12.6385	7.35761	7.96006	9.99873	9.88653	-5.67182	7.94e-06	-5.58585	6.92e-06	0.0859635	0.898385	hypothetical protein
TGGT1_411330	2.14133	3.6434	1.95846	89.933	107.342	111.364	129.114	120.219	121.095	-5.32479	2.55e-10	-5.53181	1.56e-10	-0.207022	0.314563	putative dense granule protein GRA11
TGGT1_226450	0.813858	0.536255	0.940606	24.6462	22.5081	22.3361	37.8694	34.1678	36.2555	-4.87481	1.13e-10	-5.4098	4.17e-11	-0.53499	0.0126168	hypothetical protein
TGGT1_207210	0.144682	0.155743	0.303592	2.53112	2.88615	3.19588	7.68567	11.5647	10.5933	-3.70698	5.71e-06	-5.40724	3.56e-08	-1.70026	0.000658089	hypothetical protein
TGGT1_273980	18.1372	24.9437	25.7783	1117.37	1202.69	1174.69	946.085	1013.71	1020.05	-5.71319	1.04e-11	-5.40421	1.55e-11	0.308975	0.0973914	hypothetical protein
TGGT1_309352	0.634054	0.373198	0.499219	19.1391	23.0327	11.6524	22.5405	30.8169	13.3568	-5.13235	6.07e-06	-5.35341	3.09e-06	-0.221062	0.714384	SAG-related sequence SRS55N
TGGT1_249040	15.4884	12.9799	16.5923	815.098	720.499	532.547	612.338	668.325	604.954	-5.50552	3.43e-10	-5.26389	4.32e-10	0.241629	0.407704	hypothetical protein
TGGT1_249150	10.0232	9.1677	11.0676	509.194	440.1	377.6	393.472	424.766	394.189	-5.42941	1.09e-10	-5.19489	1.34e-10	0.234518	0.343865	PAN domain-containing protein
TGGT1_246070	1.27101	2.00862	1.55979	32.6904	44.6426	53.6465	59.4047	59.4215	62.0083	-4.7244	1.75e-09	-5.10569	7.49e-10	-0.381286	0.12636	SAG-related sequence SRS56
TGGT1_209755A	0.102521	0.273283	0.054377	1.00519	1.15696	0.37824	4.92676	7.70049	3.31133	-2.56297	0.00858821	-5.07894	2.77e-05	-2.51597	0.00731072	hypothetical protein
TGGT1_227430	14.4408	12.7321	14.2275	412.989	427.257	445.927	503.449	468.394	548.228	-4.91358	7.33e-12	-5.05467	5.65e-12	-0.141096	0.376606	transmembrane amino acid transporter protein
TGGT1_291910	2.51305	2.74216	3.79361	150.778	123.637	121.983	100.067	118.349	93.9783	-5.41172	2.51e-10	-4.98155	4.4e-10	0.430169	0.0880439	hypothetical protein
TGGT1_306480	1.49546	1.97721	1.6873	44.5052	49.598	47.7851	53.1812	52.1747	61.4064	-4.7973	1.04e-11	-4.94156	9.67e-12	-0.144253	0.373161	CAM kinase, CDPK family
TGGT1_318610	2.08585	2.58423	3.01051	99.1528	80.0893	72.5809	92.3004	83.9213	76.3556	-5.00324	4.09e-10	-4.90295	4.35e-10	0.100291	0.740204	AP2 domain transcription factor AP2IV-3
TGGT1_212420	44.6861	51.575	48.6378	1705.51	1418.03	1345.91	1561.53	1530.58	1534.27	-4.93404	3.16e-11	-4.89014	2.97e-11	0.0438971	0.853264	hypothetical protein
TGGT1_411600	0.149602	0	0.252642	1.76398	1.91341	1.13563	4.43858	6.7521	4.8946	-3.27031	0.00215241	-4.8373	1.8e-05	-1.56699	0.0182519	SAG-related sequence protein SRS22I
TGGT1_307045	5.53618	4.83587	5.38513	69.4504	82.0625	78.3398	158.995	157.297	159.397	-3.85998	1.65e-11	-4.83215	4.16e-12	-0.972169	3.38e-05	Toxoplasma gondii family B protein
TGGT1_221895	0	0.304958	0.252642	5.29194	7.65366	4.53376	7.28942	7.1977	5.61881	-4.71569	1.75e-05	-4.78265	1.01e-05	-0.0669604	0.913031	hypothetical protein
TGGT1_240770	0.150354	0.31009	0.157637	3.00561	4.77425	3.65705	6.24821	6.23831	5.77292	-4.18999	1.99e-07	-4.77953	3.35e-08	-0.589538	0.0658059	cytochrome b5 family heme/steroid binding domain-containing protein
TGGT1_202580	1.51009	1.50455	1.54199	50.9897	47.4351	50.4762	41.4173	45.835	47.3856	-5.00595	3.77e-12	-4.76434	4.16e-12	0.241602	0.0650846	ATPase, AAA family protein
TGGT1_275850	3.52514	4.24073	3.29959	122.815	110.459	108.334	100.345	111.167	102.076	-4.96612	1.04e-11	-4.76121	1.42e-11	0.204904	0.178752	dense granule protein GRA12
TGGT1_257670	0.656165	0.474889	0.489433	18.924	17.8062	15.0974	17.7833	15.7619	15.7599	-4.94555	1.77e-10	-4.75963	2e-10	0.185929	0.452129	hypothetical protein
TGGT1_307090	1.05719	0.931975	1.15329	15.6094	16.1321	17.977	39.9269	27.943	35.3671	-3.83366	5.76e-08	-4.74519	4.14e-09	-0.911526	0.0049697	hypothetical protein
TGGT1_316130	0.473836	0.966107	0.436274	27.9666	30.1561	28.6656	14.9044	20.2573	16.1333	-5.55455	1.01e-09	-4.71411	5.52e-09	0.840439	0.00722403	hypothetical protein
TGGT1_235010	0.141064	0.876314	0.471069	8.49263	8.27161	9.80473	13.6376	15.1297	13.1439	-4.14093	3.6e-07	-4.71197	6.42e-08	-0.571044	0.0920472	hypothetical protein
TGGT1_309300	0.143491	0.546143	0.757216	14.1517	12.1186	10.7471	14.8987	16.958	10.4107	-4.60682	4.74e-07	-4.7083	3.16e-07	-0.101475	0.83319	SAG-related sequence SRS55A
TGGT1_294410	6.69332	6.45702	5.30134	188.326	149.177	148.612	186.392	166.175	165.408	-4.69531	1.03e-10	-4.68874	9.17e-11	0.00657155	0.982179	hypothetical protein
TGGT1_209755B	0.11999	0.639823	0.134862	1.49258	2.2099	0.627072	7.92413	12.1088	5.28067	-2.24983	0.0195864	-4.6863	0.000136125	-2.43647	0.0191376	hypothetical protein
TGGT1_301150	4.94722	4.26072	2.86339	57.3279	52.6442	50.2708	112.992	118.372	98.0395	-3.72496	1.91e-09	-4.6801	2.54e-10	-0.955133	0.00134639	SAG-related sequence SRS19B
TGGT1_264485	2.95922	2.88928	2.70098	114.444	91.779	59.8797	83.4183	90.0128	60.4876	-4.94303	2.79e-08	-4.65207	3.97e-08	0.290969	0.480388	AP2 domain transcription factor AP2IX-3
TGGT1_228050	0.135914	1.33685	0.684693	16.7508	12.4566	9.42573	23.7612	20.519	12.1537	-4.17839	4.65e-05	-4.64454	1.35e-05	-0.466144	0.457981	hypothetical protein
TGGT1_269310	2.667	4.26467	4.07466	86.3693	93.2026	76.9215	92.4319	116.272	94.6759	-4.50744	9.22e-10	-4.64393	6.69e-10	-0.136494	0.644319	hypothetical protein
TGGT1_307050	4.52627	14.8562	6.40523	92.0447	133.891	107.635	227.391	247.545	201.355	-3.68539	9.02e-07	-4.62032	6.95e-08	-0.934925	0.0216304	hypothetical protein
TGGT1_272440	0.435149	0.688494	0.662271	6.86005	7.8317	9.89586	15.1655	14.6537	18.1564	-3.73685	9.01e-08	-4.62031	6.44e-09	-0.883456	0.00702262	RNA recognition motif-containing protein
TGGT1_318675	1.28937	1.99327	1.2262	43.6861	46.9196	37.5823	38.3924	41.6352	33.3546	-4.8399	5.08e-10	-4.5808	7.49e-10	0.259104	0.29842	3'5'-cyclic nucleotide phosphodiesterase domain-containing protein
TGGT1_232400	7.20463	6.98993	8.86698	201.101	174.887	142.75	183.353	238.025	163.847	-4.47936	1.78e-09	-4.57553	1.38e-09	-0.0961706	0.757465	PAN domain-containing protein
TGGT1_205210	13.2843	16.8724	18.2164	440.385	419.6	350.291	439.647	445.825	387.233	-4.59222	1.99e-10	-4.55406	1.91e-10	0.0381628	0.888907	hypothetical protein
TGGT1_219660	1.87031	2.68185	1.67957	61.2129	63.8028	50.4737	43.2684	56.1324	49.8586	-4.81054	1.02e-09	-4.48634	1.64e-09	0.324197	0.258364	hypothetical protein
TGGT1_276920	35.4357	35.01	31.2773	973.195	810.569	824.642	815.626	805.17	816.299	-4.65372	3.41e-11	-4.45565	4.09e-11	0.19807	0.297625	protein phosphatase 2C domain-containing protein
TGGT1_295390	1.02023	0.688399	1.02387	18.6034	18.2124	17.4319	20.1625	21.7358	18.2075	-4.30213	4.56e-10	-4.37551	3.57e-10	-0.0733863	0.746891	hypothetical protein
TGGT1_307030	0.064203	0.469151	0.160446	1.23	0.749304	2.15218	4.79699	3.44863	7.17611	-2.57528	0.00616232	-4.36954	3.43e-05	-1.79426	0.0174936	Purine nucleoside phosphorylase
TGGT1_201180A	14.3141	17.5127	15.519	399.02	358.908	341.833	374.847	356.51	336.467	-4.50353	5.49e-11	-4.358	5.59e-11	0.14553	0.483384	hypothetical protein
TGGT1_201180B	16.778	21.2268	19.6727	488.809	415.841	429.591	452.551	404.745	394.214	-4.5067	1.03e-10	-4.31144	1.25e-10	0.195259	0.36213	hypothetical protein
TGGT1_409250	10.0813	12.3709	10.2641	283.262	234.772	238.882	258.148	232.138	221.323	-4.49587	1.2e-10	-4.30215	1.49e-10	0.193719	0.3807	hypothetical protein
TGGT1_293280	4.21113	7.33887	6.0949	119.033	130.976	102.707	109.927	141.007	114.32	-4.31757	5.06e-09	-4.27252	5.29e-09	0.0450432	0.90719	cyclin protein
TGGT1_253790	0.585291	0.53194	0.541118	3.91332	4.65841	3.90729	10.8887	9.7014	13.0157	-2.88809	5.43e-09	-4.2221	1.4e-10	-1.33401	5.29e-05	zinc finger (CCCH type) motif-containing protein
TGGT1_203770	0.284363	0.450688	0.237583	4.77157	4.45268	4.30957	5.99097	7.27382	6.03233	-3.79149	3.34e-07	-4.21807	7.35e-08	-0.426584	0.162073	hypothetical protein
TGGT1_242100	2.3232	1.48025	1.83553	34.2075	37.1672	37.0901	27.7501	44.8724	35.557	-4.23907	5.31e-09	-4.15057	6.07e-09	0.088508	0.776717	hypothetical protein
TGGT1_278090	6.21172	6.88453	9.88651	178.385	152.654	143.673	138.195	165.661	133.798	-4.33467	1.78e-09	-4.13162	2.59e-09	0.203053	0.485356	Toxoplasma gondii family A protein
TGGT1_257572	1.08197	2.02098	1.64099	22.4434	22.593	26.9016	27.1833	26.8901	33.1054	-3.93098	6.6e-09	-4.11339	3.75e-09	-0.182403	0.472048	hypothetical protein
TGGT1_254060	2.86997	2.75847	3.5	43.5428	52.1765	66.2914	58.2155	53.9243	62.5131	-4.07754	5.44e-10	-4.09296	4.79e-10	-0.0154144	0.957096	SAG-related sequence SRS14A
TGGT1_224760	1.56557	1.67221	2.09646	30.5128	24.5085	23.307	36.6019	37.1579	28.019	-3.82102	1.1e-08	-4.08886	5.31e-09	-0.26784	0.320043	SAG-related sequence SRS40E
TGGT1_257568	1.22751	0.981628	0.728517	12.233	10.2563	14.8267	18.028	16.2985	18.7097	-3.67279	4.34e-08	-4.08229	1.14e-08	-0.409507	0.118318	hypothetical protein
TGGT1_223258	0.700993	1.496	0.872683	9.93361	10.4995	7.61105	20.6769	19.4387	15.1303	-3.1777	7.61e-07	-4.06597	4.48e-08	-0.888267	0.0155114	hypothetical protein
TGGT1_286000	2.30476	2.02109	2.71485	29.0715	32.8314	38.6189	39.8271	38.0046	46.2334	-3.82187	4.71e-10	-4.04044	2.69e-10	-0.218575	0.277863	hypothetical protein
TGGT1_243940	9.9878	13.0721	9.17588	185.277	182.635	197.354	176.532	205.522	179.207	-4.1307	8.9e-11	-4.0342	9.17e-11	0.0964981	0.61306	hypothetical protein
TGGT1_411080	10.4772	7.24454	10.4564	119.422	144.338	126.936	168.88	159.421	135.276	-3.7925	1.05e-09	-3.95637	6.81e-10	-0.163876	0.49342	hypothetical protein
TGGT1_264660	86.3137	81.8203	72.9208	731.192	852.15	792.903	1408.17	1207.34	1108	-3.3317	1.76e-09	-3.93462	4.35e-10	-0.60292	0.0175858	SAG-related sequence SRS44
TGGT1_295662	0.303345	0.551478	0.191269	2.51612	2.81364	2.31421	6.34337	7.59916	2.70154	-2.88637	0.00103171	-3.92583	3.55e-05	-1.03947	0.0855143	hypothetical protein
TGGT1_222188	0.390053	0.401891	0.25454	6.04441	4.26788	4.4394	6.15496	4.75738	5.85348	-3.81737	2.16e-07	-3.90665	1.4e-07	-0.0892881	0.810961	hypothetical protein
TGGT1_208730	14.5461	17.4605	13.6845	69.445	96.0748	55.4542	246.6	266.102	217.966	-2.26679	1.15e-06	-3.90547	8.24e-09	-1.63868	0.000301942	putative microneme protein
TGGT1_293780	1.45354	2.38899	1.09065	4.42351	5.98158	4.03469	27.3233	33.042	17.4407	-1.54048	0.00298572	-3.89566	1.04e-06	-2.35518	0.0005829	hypothetical protein
TGGT1_300990	1.26969	1.40131	1.70923	10.4642	9.62056	6.60017	21.1348	26.4033	24.472	-2.57579	5.29e-06	-3.89528	4.55e-08	-1.3195	0.00134639	Toxoplasma gondii family C protein
TGGT1_270680	2.43617	3.66986	3.99546	66.761	57.8957	50.8821	49.8023	59.6044	49.9674	-4.10834	4.13e-09	-3.87501	6.88e-09	0.233332	0.356317	hypothetical protein
TGGT1_240880	7.76831	7.58317	8.05161	118.688	129.739	118.271	103.331	118.997	122.343	-3.99514	1.04e-11	-3.81677	1.44e-11	0.17837	0.200229	hypothetical protein
TGGT1_221890	0.873083	0.892539	0.384816	9.49667	12.282	11.5424	11.3409	10.262	10.1744	-3.95488	1.82e-08	-3.79842	2.5e-08	0.156459	0.61107	WD domain, G-beta repeat-containing protein
TGGT1_306620	9.69628	10.7824	12.5798	136.86	150.622	137.564	162.145	167.698	166.599	-3.66302	1.13e-10	-3.79634	7.8e-11	-0.13332	0.486632	AP2 domain transcription factor AP2IX-9
TGGT1_319520	0.805511	3.40637	1.39303	23.023	23.3662	21.07	29.5245	27.5901	25.4675	-3.59818	2.97e-05	-3.79491	1.49e-05	-0.19673	0.757465	hypothetical protein
TGGT1_311490	2.70621	3.83172	3.19998	37.5083	31.101	32.6183	44.0336	48.2313	51.9488	-3.3603	1.01e-09	-3.77277	3.73e-10	-0.412474	0.0555404	hypothetical protein
TGGT1_322100	1.63196	1.79282	3.19134	27.4901	29.8564	28.5108	27.206	36.3661	31.084	-3.6543	2.73e-08	-3.70589	2.11e-08	-0.0515887	0.884721	myosin-light-chain kinase
TGGT1_274170	2.33482	5.29988	2.7591	47.4137	47.3891	37.337	51.7861	48.597	40.3852	-3.67913	8.4e-08	-3.68627	7.11e-08	-0.00713969	0.986225	protein kinase (incomplete catalytic triad)
TGGT1_292260	5.72878	5.42455	4.93502	41.3462	50.884	63.1582	70.833	61.834	80.395	-3.25156	4.26e-09	-3.61908	1.48e-09	-0.367516	0.0988035	SAG-related sequence SRS36B
TGGT1_222370	26.6162	28.8036	27.5804	413.352	292.077	279.196	455.285	320.86	298.432	-3.57029	2.73e-08	-3.61349	2.22e-08	-0.0431984	0.912206	SAG-related sequence SRS13
TGGT1_221880	4.0126	3.14003	3.4941	56.3188	49.4732	40.0408	52.5822	43.1002	44.8079	-3.73294	2.6e-09	-3.56869	3.76e-09	0.164257	0.546721	hypothetical protein
TGGT1_203290	32.0594	35.2399	27.4731	145.365	172.246	149.516	409.314	395.731	388.849	-2.28339	1.84e-09	-3.54637	4.8e-11	-1.26298	1.92e-05	hypothetical protein
TGGT1_278400	2.69794	2.51761	4.07394	33.4757	35.5726	29.9267	40.5513	42.1283	34.0028	-3.38078	2.56e-08	-3.54044	1.36e-08	-0.159662	0.558306	Toxoplasma gondii family A protein
TGGT1_236400	0.383109	1.18258	0.797952	4.36571	5.46805	5.74829	8.73876	10.2381	9.81114	-2.71907	9.3e-06	-3.53024	4.48e-07	-0.811163	0.0324881	hypothetical protein
TGGT1_311485	0.149602	0.304958	0.631606	3.00914	3.82683	4.53376	5.20673	4.04081	6.86744	-3.14129	0.000166791	-3.51554	3.17e-05	-0.374249	0.480303	hypothetical protein
TGGT1_294400	16.036	15.374	16.2091	237.154	229.044	179.782	212.564	210.618	157.8	-3.74655	1.49e-09	-3.50423	2.51e-09	0.242325	0.328001	hypothetical protein
TGGT1_222080	1.49602	3.69338	1.90384	19.4966	22.9256	19.7915	28.7199	35.9137	30.996	-3.01787	1.41e-06	-3.4965	2.23e-07	-0.478626	0.139119	hypothetical protein
TGGT1_215775	76.9679	67.3233	88.796	1214.49	1265.39	1277.8	840.859	933.469	959.146	-3.99886	1.38e-10	-3.45037	3.73e-10	0.548488	0.0154368	rhoptry protein ROP8
TGGT1_204010	1.90061	8.14339	3.0042	42.558	40.5003	39.4718	51.5493	58.4571	44.2845	-3.19636	2.41e-05	-3.42988	9.54e-06	-0.233513	0.664886	hypothetical protein
TGGT1_311380	2.99017	4.34815	4.27572	30.317	41.8634	31.2527	41.5563	47.534	42.882	-3.13147	1.35e-08	-3.39202	6.31e-09	-0.260559	0.316723	hypothetical protein
TGGT1_265140	3.57967	2.73126	2.97765	27.1462	32.2321	31.1339	33.9938	36.7227	37.1425	-3.21951	9.68e-10	-3.3608	5.52e-10	-0.141292	0.447508	hypothetical protein
TGGT1_281660	1.80373	1.07724	0.888459	14.7007	11.445	13.3842	13.4378	17.6396	15.0588	-3.28491	2.01e-06	-3.35119	1.21e-06	-0.066282	0.876165	hypothetical protein
TGGT1_259020	0.164677	0.787587	0.912	1.16697	2.04624	2.20055	5.56004	9.00919	5.67657	-1.50174	0.0245953	-3.34755	3.59e-05	-1.84582	0.00851396	bradyzoite antigen BAG1
TGGT1_301210	4.04875	3.74587	3.86654	16.0431	16.7649	18.3108	46.1783	41.4052	40.2554	-2.11357	1.34e-09	-3.34295	2.94e-11	-1.22938	1.23e-05	putative NAD(P) transhydrogenase subunit beta
TGGT1_300130	6.50897	6.99652	7.10903	109.225	97.4139	91.657	68.757	85.942	64.8427	-3.85102	2.6e-10	-3.3231	8.21e-10	0.527924	0.0178088	apical membrane antigen 1 domain-containing protein
TGGT1_243680	7.72209	8.44191	8.45473	62.9852	74.7364	82.9573	84.8837	82.6629	92.711	-3.11947	1.4e-10	-3.26118	9.17e-11	-0.141709	0.371124	dihydrodipicolinate reductase
TGGT1_239020	4.1807	3.20773	5.15968	33.8677	35.2895	45.0553	39.8003	40.1482	47.7265	-3.15032	1.27e-08	-3.21821	9.65e-09	-0.0678963	0.825074	ABC transporter transmembrane region domain-containing protein
TGGT1_213460	1.64152	1.37531	1.43005	11.2214	9.69533	7.53419	16.5405	15.7207	11.9813	-2.6565	1.73e-07	-3.19535	2.56e-08	-0.538846	0.05668	hypothetical protein
TGGT1_204000	4.83758	19.5084	10.4463	117.832	96.107	79.1246	116.955	131.379	95.9335	-3.04586	0.000158682	-3.16787	8.06e-05	-0.122012	0.867861	hypothetical protein
TGGT1_306510	1.30745	1.37228	1.30206	11.2594	13.2028	11.9379	12.6647	13.5997	12.3493	-3.16469	2.09e-10	-3.15218	1.91e-10	0.0125068	0.952285	hypothetical protein
TGGT1_227630	2.22341	1.78074	2.33805	10.911	8.74207	16.6636	18.1027	13.9132	28.657	-2.49388	0.000395782	-3.13544	3.03e-05	-0.641556	0.197305	hypothetical protein
TGGT1_231400B	0.623684	0.6646	0.640882	9.72337	6.88714	7.00443	4.8207	7.94547	5.94363	-3.58612	1.68e-06	-3.13217	5.17e-06	0.453945	0.238471	tubulin/FtsZ family, GTPase domain-containing protein
TGGT1_267160	4.52107	3.71747	5.78689	47.903	41.8762	58.3055	47.8288	40.9314	44.7685	-3.36526	6.89e-09	-3.13209	1.2e-08	0.233164	0.343356	SAG-related sequence SRS38D
TGGT1_264150	0.255812	0.794603	0.757458	2.55654	2.49378	1.36248	8.02202	5.33866	3.74069	-1.80722	0.00756482	-3.12422	7.13e-05	-1.31701	0.03912	hypothetical protein
TGGT1_314340	0.865596	1.13727	0.855432	10.7334	10.1753	9.72504	8.46856	9.42441	8.02559	-3.41715	4.94e-10	-3.08374	1.17e-09	0.333408	0.0744519	Sodium:neurotransmitter symporter family protein
TGGT1_321480	3.39982	3.88159	3.38467	36.4271	36.3115	24.8969	33.0917	38.7527	24.8578	-3.1747	1.77e-07	-3.06922	2.14e-07	0.10548	0.771617	SAG-related sequence SRS12B
TGGT1_219738	14.2233	13.0327	13.5242	78.1317	69.6049	63.6861	128.411	127.967	112.76	-2.34694	9.44e-09	-3.04689	9.09e-10	-0.69995	0.00462054	hypothetical protein
TGGT1_321800	2.36703	3.45496	1.20569	14.0505	15.4299	11.3343	20.8604	24.3206	15.2381	-2.55833	7.07e-05	-3.04215	1.34e-05	-0.48382	0.3147	EGF family domain-containing protein
TGGT1_295440	18.7325	21.9492	23.8187	246.981	201.564	180.071	189.769	204.098	183.368	-3.25615	2.86e-09	-3.02427	5.31e-09	0.231881	0.316495	hypothetical protein
TGGT1_207600	6.30504	6.46951	4.01867	35.2006	39.0075	33.8918	48.3372	46.3158	43.4136	-2.69751	1.64e-08	-2.96987	6.12e-09	-0.272356	0.216065	tubulin/FtsZ family, GTPase domain-containing protein
TGGT1_219742	22.0468	18.0585	23.581	234.737	193.359	173.519	183.139	210.912	149.77	-3.21407	1.95e-08	-2.96792	3.59e-08	0.246153	0.388985	hypothetical protein
TGGT1_270670	4.69184	7.28302	6.60723	57.346	55.8257	52.1801	49.2743	55.79	51.6971	-3.13529	3.83e-09	-2.96319	6.03e-09	0.172103	0.480654	hypothetical protein
TGGT1_203682	1.19682	1.07227	0.631606	13.9708	11.6277	10.4843	8.60435	10.986	6.86744	-3.53685	4.65e-06	-2.93302	2.33e-05	0.60383	0.147794	hypothetical protein
TGGT1_245770A	5.62599	4.72328	5.32263	47.0525	48.349	41.6547	43.7226	46.3486	37.4089	-3.11878	7.78e-10	-2.93132	1.24e-09	0.187455	0.309187	hypothetical protein
TGGT1_224845	15.7605	15.6911	15.6692	116.658	129.868	121.425	142.865	120.903	120.987	-2.94734	3.97e-10	-2.9261	3.78e-10	0.0212425	0.913213	hypothetical protein
TGGT1_209180	3.9729	3.92196	4.04656	38.5827	36.1173	35.854	27.8735	37.1178	31.3192	-3.19593	7.44e-10	-2.91519	1.58e-09	0.28074	0.126705	PAN domain-containing protein
TGGT1_301170	0.943488	0.614683	0.420776	4.81116	3.71566	4.23277	3.99722	5.0926	6.69836	-2.69213	1.71e-05	-2.89725	5.95e-06	-0.205117	0.644137	SAG-related sequence SRS19D
TGGT1_273985	0.70364	1.20713	0.818888	11.9553	14.4895	7.31286	7.77022	7.54901	5.5796	-3.65604	5.66e-06	-2.89157	4.37e-05	0.76447	0.0864392	hypothetical protein
TGGT1_268970	3.02039	3.02785	3.54476	29.729	24.6344	24.9019	23.6353	28.4099	23.8937	-3.03665	5.31e-09	-2.88549	7.98e-09	0.151163	0.505561	hypothetical protein
TGGT1_278240	4.45265	5.42076	5.15461	30.7128	39.5039	41.8162	35.2413	37.182	40.5126	-2.93157	2.39e-09	-2.86117	2.85e-09	0.0703951	0.763621	Zn-finger in Ran binding protein and others domain-containing protein
TGGT1_267130	5.14426	4.17841	5.19322	17.78	22.796	23.7074	40.7581	42.8457	32.1788	-2.08932	2.98e-07	-2.85466	1.2e-08	-0.765345	0.00637465	SAG-related sequence SRS38A
TGGT1_273110	6.51152	5.46113	5.70857	31.0226	33.2081	37.7297	42.917	44.5186	49.8199	-2.50374	1.47e-09	-2.8414	4.23e-10	-0.337668	0.0450827	SAG-related sequence SRS30D
TGGT1_247540	7.39107	9.32748	6.65252	53.2864	54.5728	48.941	58.8854	60.3314	51.8738	-2.76163	2.62e-09	-2.79267	2.32e-09	-0.0310402	0.899369	ATP-binding cassette G family transporter ABCG107
TGGT1_281675	33.968	28.4228	30.8197	259.601	173.986	190.411	238.826	201.213	237.502	-2.74583	3.81e-08	-2.76748	3.2e-08	-0.0216526	0.951276	putative protein kinase
TGGT1_278245	1.06607	0.563397	0.881116	3.9949	5.46441	6.03689	6.18196	6.17763	5.80756	-2.55831	0.000216486	-2.71652	7.04e-05	-0.158212	0.763457	hypothetical protein
TGGT1_212410	32.6793	37.2362	36.7728	277.459	253.486	214.904	259.698	250.555	232.532	-2.80226	1.01e-09	-2.71561	1.23e-09	0.08665	0.677962	dense granule protein GRA11
TGGT1_267670	17.5411	15.8131	18.8009	126.427	119.817	104.202	124.171	135.274	102.447	-2.75139	4.23e-09	-2.71541	4.59e-09	0.0359806	0.887479	hypothetical protein
TGGT1_307070	1.24988	1.16926	0.910128	5.95249	5.43115	5.80855	8.42147	11.1013	5.28834	-2.29438	0.000408096	-2.68322	6.09e-05	-0.388843	0.433254	hypothetical protein
TGGT1_214430	6.00005	9.26316	8.06553	46.8154	52.9992	56.2556	47.4505	57.1085	63.6696	-2.68351	1.9e-08	-2.67824	1.76e-08	0.00526848	0.986225	hypothetical protein
TGGT1_267460	1.37439	1.24763	1.95782	7.25139	7.32415	10.9559	9.25825	8.8278	13.0897	-2.45666	2.88e-06	-2.66253	1.02e-06	-0.205866	0.571561	AP2 domain transcription factor AP2IX-1
TGGT1_278370	73.8663	78.8702	75.1489	477.443	496.904	541.155	521.527	496.135	494.907	-2.72772	8.26e-11	-2.63372	9.17e-11	0.0940007	0.514361	Toxoplasma gondii family A protein
TGGT1_301355	4.68704	5.3452	8.06114	24.1288	41.7897	38.7886	39.8537	44.6707	42.6826	-2.40395	3.52e-06	-2.56597	1.35e-06	-0.162022	0.652958	hypothetical protein
TGGT1_320680	5.76268	7.16774	7.45826	49.6071	41.7943	37.1912	37.7996	43.972	38.0703	-2.69503	7.47e-09	-2.51356	1.28e-08	0.181477	0.415039	AP2 domain transcription factor AP2IV-2
TGGT1_271320	3.62602	2.73111	2.9714	15.8976	14.7148	12.2399	22.9014	20.2045	15.612	-2.16199	1.48e-06	-2.50665	2.88e-07	-0.344666	0.217	hypothetical protein
TGGT1_286740	5.92738	6.88539	7.59876	32.2325	34.8602	33.3664	39.396	47.4124	34.4482	-2.28435	4.29e-08	-2.46884	1.78e-08	-0.184491	0.405069	microneme-like protein
TGGT1_279310	2.59959	3.47652	3.03549	12.0331	12.0047	13.0917	16.5055	16.3224	19.1619	-2.02028	1.2e-06	-2.43469	1.31e-07	-0.414403	0.081348	hypothetical protein
TGGT1_295720	0.91626	1.1454	0.627254	3.94373	4.09403	5.4482	5.00244	5.00884	5.55322	-2.31223	1.27e-06	-2.42287	6.18e-07	-0.110638	0.729448	putative sulfite oxidase
TGGT1_297920	11.3721	19.5697	15.4418	92.6605	81.1026	102.802	79.4739	81.6494	113.603	-2.51389	8.54e-07	-2.40448	1e-06	0.109412	0.76318	hypothetical protein
TGGT1_313840	9.15853	9.57469	9.64072	41.1467	37.6003	39.8626	56.7702	48.2823	53.0344	-2.04438	5.67e-08	-2.35586	1.14e-08	-0.311475	0.0927344	hypothetical protein
TGGT1_267150	4.3499	4.06443	4.28171	19.9976	22.3405	25.4813	26.1934	21.991	22.2495	-2.36839	8.61e-09	-2.32967	8.97e-09	0.0387173	0.859641	SAG-related sequence SRS38C
TGGT1_250500	57.9879	54.9558	60.9248	304.894	312.189	264.379	335.828	318.458	294.038	-2.30847	3.22e-09	-2.31563	3.11e-09	-0.00715211	0.975691	hypothetical protein
TGGT1_278390	16.0116	15.7106	16.4001	71.556	78.2459	79.8039	87.6567	84.2894	82.2442	-2.25037	1.9e-10	-2.31047	1.39e-10	-0.0601036	0.662287	Toxoplasma gondii family A protein
TGGT1_203685	1.46662	1.7495	0.761536	15.0665	11.5024	9.79901	6.48457	8.3177	5.80442	-3.21551	1.14e-05	-2.29837	0.000191695	0.917134	0.0481853	hypothetical protein
TGGT1_267470	1.43532	1.12155	0.986148	3.38966	3.35566	3.31197	5.90029	5.8103	6.44976	-1.50147	0.000118549	-2.26057	1.62e-06	-0.759101	0.0188289	cold-shock DNA-binding domain-containing protein
TGGT1_241710	10.8102	9.78597	12.1937	52.4845	50.3406	44.812	53.0573	58.1108	57.4608	-2.14786	1.07e-08	-2.23235	6.8e-09	-0.084483	0.677105	hypothetical protein
TGGT1_359770	20.3459	25.9214	26.1485	117.954	146.479	142.398	123.976	158.98	123.136	-2.35711	4.34e-08	-2.21853	6.89e-08	0.138584	0.55988	SAG-related sequence protein SRS22E
TGGT1_366480	27.9186	34.6968	32.3189	88.0392	96.0355	124.957	145.379	138.12	165.766	-1.74124	7.44e-07	-2.19467	6.91e-08	-0.45343	0.0525565	phosphofructokinase
TGGT1_315520	9.48972	9.03762	9.14631	50.9022	51.5753	41.6521	41.3945	54.4652	38.6226	-2.37628	1.01e-07	-2.19169	1.95e-07	0.18459	0.464818	calcium binding egf domain-containing protein
TGGT1_290000	2.69284	3.35454	3.53699	20.6489	20.606	18.8434	16.3144	18.9413	17.7305	-2.52098	3.77e-07	-2.19048	1.27e-06	0.330498	0.203757	hypothetical protein
TGGT1_285665	0.908812	1.26643	1.06352	4.53012	4.02961	5.04217	4.36977	5.57853	5.83363	-2.02024	1.45e-05	-2.13503	5.96e-06	-0.11479	0.74998	hypothetical protein
TGGT1_301350	1.88865	3.92366	3.92538	13.1762	15.3419	12.1713	14.6905	15.9392	13.905	-2.08484	1.49e-05	-2.12469	8.79e-06	-0.0398563	0.924317	SNARE associated protein
TGGT1_305790	14.7567	18.9292	17.704	61.4469	57.4311	60.717	68.5242	80.992	89.4479	-1.79653	1.37e-07	-2.11514	2.57e-08	-0.318608	0.111973	hypothetical protein
TGGT1_411170	83.8254	81.5199	80.9257	317.959	400.665	342.07	394.665	369.713	321.854	-2.14421	1.18e-08	-2.10654	1.27e-08	0.0376639	0.86606	hypothetical protein
TGGT1_217410	36.521	45.6313	39.6666	196.185	208.201	216.817	174.074	204.053	183.507	-2.33429	2.88e-09	-2.106	6.88e-09	0.22829	0.186586	hypothetical protein
TGGT1_204440	3.61302	3.86125	3.75302	14.368	15.9327	12.002	16.9095	19.986	14.3599	-1.9076	3.9e-07	-2.09466	1.37e-07	-0.187062	0.428416	cyclic nucleotide-binding domain-containing protein
TGGT1_281930	7.23899	6.24893	4.94428	18.2866	17.2254	18.6722	29.4401	22.755	26.2666	-1.58887	3.39e-06	-2.05891	2.08e-07	-0.470036	0.0469701	SAG-related sequence SRS39
TGGT1_214080	997.733	801.974	886.089	5230.22	4634.45	4358.4	4591.8	3916.88	3471.97	-2.39214	7.94e-08	-2.05639	2.84e-07	0.335756	0.176165	toxofilin
TGGT1_215680	20.0154	20.034	19.8774	89.3138	85.7155	82.6348	98.4429	86.7482	79.0957	-2.09386	3.32e-09	-2.04767	4.01e-09	0.0461847	0.799745	SAG-related sequence SRS18
TGGT1_204500	24.8716	29.6368	33.7899	116.244	114.002	125.991	131.244	121.815	145.283	-1.97805	2.82e-08	-2.04741	1.84e-08	-0.0693582	0.746891	hypothetical protein
TGGT1_244450	52.5591	59.984	57.4964	293.242	234.434	224.819	258.713	263.526	260.082	-2.09162	8.22e-08	-2.03711	9.25e-08	0.0545057	0.838619	protein phosphatase 2C domain-containing protein
TGGT1_293500	4.37166	4.76042	3.74757	16.0591	20.8832	20.5254	16.7213	20.0112	19.0218	-2.14562	2.73e-08	-2.01031	4.5e-08	0.135307	0.520928	hypothetical protein
TGGT1_248170	4.61744	4.06601	4.39141	18.2652	16.8811	18.8373	18.0885	18.4164	22.9852	-1.98366	1.78e-08	-2.00967	1.42e-08	-0.0260105	0.906466	hypothetical protein
TGGT1_224630	21.553	26.0988	24.9378	96.8725	122.102	88.3337	103.735	118.033	92.5291	-2.05014	2.45e-07	-1.98744	2.88e-07	0.0626964	0.828227	zinc finger (CCCH type) motif-containing protein
TGGT1_264225	5.26743	6.15858	5.68555	8.32145	14.1601	12.4204	22.632	22.5698	26.5074	-1.01389	0.00106651	-1.97384	2.44e-06	-0.959956	0.00620178	Toxoplasma gondii family B protein
TGGT1_257755	30.3621	24.3889	20.6246	95.7228	72.2947	55.5958	128.626	89.1668	73.3683	-1.62983	0.000279375	-1.9693	4.29e-05	-0.339463	0.398648	hypothetical protein
TGGT1_253755	5.23607	4.44227	4.31537	13.7623	17.3061	17.6324	18.9544	22.6194	21.2888	-1.70453	6.91e-06	-1.96877	1.2e-06	-0.264241	0.295162	hypothetical protein
TGGT1_266480	4.18886	2.14454	2.03076	12.4069	10.9451	11.9603	15.8134	14.5939	8.28234	-1.96906	0.000594626	-1.95825	0.000377411	0.0108123	0.986225	hypothetical protein
TGGT1_217720	39.9442	43.721	38.9119	154.683	153.318	140.613	168.592	172.332	164.434	-1.84222	2.53e-09	-1.92938	1.53e-09	-0.0871596	0.555755	hypothetical protein
TGGT1_213635	1.61158	1.77946	1.65696	6.54053	7.00461	7.2833	6.15585	6.62108	8.17957	-1.99767	8.86e-09	-1.90478	1.27e-08	0.0928912	0.610979	hypothetical protein
TGGT1_318525	55.4374	56.3403	59.278	268.489	262.523	269.929	211.712	229.324	253.535	-2.20214	1.61e-09	-1.89918	5.9e-09	0.302962	0.0579551	hypothetical protein
TGGT1_269300	9.52025	14.9341	12.5368	41.1766	47.6845	39.5909	44.9651	55.8128	50.3304	-1.76248	1.7e-06	-1.89584	7e-07	-0.133356	0.635919	lipase
TGGT1_246010	6.51949	8.49614	7.69025	37.9284	29.0293	30.8999	27.8651	31.4286	32.729	-2.08611	1.01e-07	-1.89388	2.25e-07	0.192229	0.398648	hypothetical protein
TGGT1_250760	33.2987	39.3385	41.0694	114.795	123.512	112.928	151.419	153.137	145.77	-1.62097	7.94e-08	-1.88424	1.69e-08	-0.26327	0.128018	pentatricopeptide repeat domain-containing protein
TGGT1_286010	10.9518	12.3758	11.177	39.4435	40.3973	38.8524	46.5985	48.0881	42.3131	-1.76753	6.95e-09	-1.88169	3.7e-09	-0.114158	0.44329	hypothetical protein
TGGT1_263220	30.1213	34.9326	33.7811	115.926	128.575	122.232	129.427	139.834	119.281	-1.88363	8.78e-09	-1.87976	8.24e-09	0.00386336	0.986225	rhoptry kinase family protein ROP21
TGGT1_305630	7.52627	5.82645	7.57357	15.7323	16.0527	19.0974	25.9229	25.1344	32.4481	-1.25195	7.45e-06	-1.86813	1.48e-07	-0.616183	0.0112363	hypothetical protein
TGGT1_202930	2.92134	2.3455	3.4409	13.8554	13.2781	12.4528	9.70189	13.482	10.5343	-2.17112	3.55e-06	-1.86454	1.09e-05	0.30658	0.302101	hypothetical protein
TGGT1_249510	53.7871	49.5202	52.4532	188.64	145.863	193.528	225.931	177.617	208.974	-1.72995	2.22e-07	-1.8485	1.04e-07	-0.118551	0.592644	hypothetical protein
TGGT1_250670	21.212	20.6316	19.2826	77.2056	80.3197	65.1724	82.7144	80.3584	75.0268	-1.83854	1.23e-08	-1.84615	1.09e-08	-0.00760591	0.973789	hypothetical protein
TGGT1_229720	9.57382	10.8875	8.73952	35.8861	32.1339	34.7343	36.7593	33.6357	38.119	-1.84793	8.61e-09	-1.83729	8.3e-09	0.0106451	0.959852	hypothetical protein
TGGT1_411020	3.51233	4.60737	3.53722	17.5281	17.887	11.9407	15.5507	16.6094	12.1308	-2.03152	7.23e-06	-1.83306	1.32e-05	0.198464	0.556356	hypothetical protein
TGGT1_251660	46.4324	42.6946	34.6395	154.59	115.245	119.469	163.976	155.002	148.239	-1.66186	1.9e-06	-1.82397	6.59e-07	-0.162116	0.531249	hypothetical protein
TGGT1_224230	7.60782	9.9655	9.57751	33.489	31.0565	29.2408	29.5854	36.8035	32.7387	-1.80056	1.58e-07	-1.78782	1.46e-07	0.0127441	0.962687	AP2 domain transcription factor AP2X-3
TGGT1_244510	6.78702	6.432	6.33684	16.6101	19.8944	20.9692	25.6001	20.5809	24.7892	-1.5572	1.98e-07	-1.77458	4.71e-08	-0.217383	0.213676	AP2 domain transcription factor AP2VI-3
TGGT1_240900	24.9051	29.4528	29.1295	85.0168	96.2529	92.2243	94.0185	102.616	108.298	-1.67828	3.58e-08	-1.73905	2.29e-08	-0.0607682	0.750913	AP2 domain transcription factor AP2VI-2
TGGT1_214420	2.68953	4.624	2.93414	13.0842	14.3827	10.8723	9.84124	14.4417	11.6379	-1.90968	3.68e-05	-1.73456	5.67e-05	0.175118	0.650744	hypothetical protein
TGGT1_223560	10.6675	9.56788	10.8255	41.9177	37.8912	38.5074	37.8995	36.6915	36.5955	-1.91298	3.66e-09	-1.73159	8.7e-09	0.181387	0.200199	hypothetical protein
TGGT1_265810	4.01219	3.19735	3.94468	11.0348	8.91314	9.41074	14.9491	13.229	11.4542	-1.38556	1.11e-05	-1.73141	1.03e-06	-0.345851	0.134596	hypothetical protein
TGGT1_245435	2.81025	3.36612	2.96153	9.37812	9.22941	7.65401	12.6449	9.30278	10.1632	-1.51128	0.00181335	-1.71287	0.000401347	-0.201596	0.670552	hypothetical protein
TGGT1_320200	5.8379	4.83105	4.34657	14.8333	16.035	20.8924	17.4571	14.5816	20.6283	-1.76521	3.75e-06	-1.70111	3.97e-06	0.0641069	0.838593	SAG-related sequence SRS16A
TGGT1_316510	33.5655	39.9066	42.7992	99.0503	119.987	100.318	119.917	131.431	135.688	-1.48131	6.48e-07	-1.67765	1.7e-07	-0.196337	0.318089	hypothetical protein
TGGT1_408620	10.8822	13.4289	10.101	26.4601	30.7706	30.8775	39.9551	37.4147	37.8201	-1.36466	3.34e-06	-1.67243	3.55e-07	-0.307771	0.118318	hypothetical protein
TGGT1_270650	8.8246	8.03694	8.36314	18.1627	22.4189	20.5976	28.8938	29.5921	28.2405	-1.25667	2.67e-06	-1.65705	1.35e-07	-0.400375	0.0348164	deoxyribose-phosphate aldolase
TGGT1_223845	1.33259	3.66208	2.86363	9.2609	8.553	12.0738	6.93128	12.5545	6.96907	-1.91176	0.00193377	-1.65338	0.00337969	0.258375	0.677264	hypothetical protein
TGGT1_280470	11.7042	10.0757	11.5554	42.3521	40.9709	37.016	35.1207	44.1676	32.5345	-1.8436	1.71e-07	-1.65226	4.21e-07	0.191339	0.369533	AP2 domain transcription factor AP2VIIa-1
TGGT1_218192	1.93109	1.14568	1.74134	6.95291	7.56273	8.81675	4.76179	4.46788	7.15191	-2.23821	5.57e-06	-1.63403	6.36e-05	0.60418	0.0710064	hypothetical protein
TGGT1_223550	40.5988	43.0082	48.9102	157.387	128.121	137.493	149.735	139.826	149.115	-1.66952	9.18e-08	-1.63104	1.01e-07	0.0384768	0.858596	hypothetical protein
TGGT1_318750	19.2954	17.8421	12.7442	46.2873	40.1199	38.5978	71.1363	49.4038	48.5051	-1.30205	0.000114761	-1.62898	1.2e-05	-0.326928	0.263274	deoxyribose-phosphate aldolase
TGGT1_252255	3.90367	4.11188	2.85317	8.72401	9.31574	8.47439	12.9015	10.7752	10.9641	-1.30384	4.21e-05	-1.62147	4.04e-06	-0.31763	0.192727	hypothetical protein
TGGT1_213880	52.1332	55.4171	65.76	144.986	113.028	124.89	195.737	178.308	183.646	-1.15942	1.06e-05	-1.61574	3.96e-07	-0.456321	0.0339537	hypothetical protein
TGGT1_305120	9.54817	6.4466	7.188	21.2082	19.8941	18.1641	31.8144	20.8769	20.5082	-1.38425	0.000142155	-1.61038	2.64e-05	-0.226132	0.49342	transporter, solute:sodium symporter (SSS) family protein
TGGT1_288360	105.664	125.027	124.613	330.181	387.974	369.422	402.46	397.887	370.89	-1.59124	9.18e-08	-1.60541	7.43e-08	-0.0141691	0.951465	tryptophanyl-tRNA synthetase (TrpRS2)
TGGT1_202010	34.082	37.2221	36.7676	102.167	101.97	110.397	120.484	112.118	112.757	-1.54731	8.94e-09	-1.60005	6.12e-09	-0.0527408	0.728989	hypothetical protein
TGGT1_287040	340.07	308.758	432.409	1733.7	1355.33	1189.49	1080.16	1356.22	991.335	-1.99959	4.37e-06	-1.59666	2.13e-05	0.402925	0.199084	hypothetical protein
TGGT1_254335	8.00035	8.85024	5.71152	21.594	29.7403	18.2779	25.6213	22.1326	22.5287	-1.62888	0.000197305	-1.56404	0.00016462	0.064844	0.881288	hypothetical protein
TGGT1_243700	4.15943	5.21957	3.90055	8.75186	9.35599	10.0495	13.2772	12.1652	16.27	-1.07918	0.0031176	-1.56244	0.000112073	-0.483253	0.159866	hypothetical protein
TGGT1_239810	7.85593	8.99553	9.04815	13.7163	15.8315	17.2164	26.984	26.8639	28.9497	-0.824012	1.78e-05	-1.5614	3.5e-08	-0.73739	0.000641471	hypothetical protein
TGGT1_276980	15.0153	16.4698	15.1475	49.7177	43.9343	49.9168	54.5504	46.6452	48.5882	-1.59983	3.45e-08	-1.56045	3.87e-08	0.0393833	0.829798	hypothetical protein
TGGT1_252210	100.2	109.037	88.7012	240.73	283.35	236.393	318.61	336.621	302.348	-1.32192	1.87e-06	-1.55968	3.34e-07	-0.237761	0.218348	pentatricopeptide repeat domain-containing protein
TGGT1_248140	29.8846	33.8967	28.0473	69.5223	77.0085	78.6954	95.0247	94.0186	91.7115	-1.31623	1.6e-07	-1.55771	2.57e-08	-0.241477	0.100557	hypothetical protein
TGGT1_301690	21.4282	24.3959	20.6389	50.6574	52.8275	55.9018	73.6557	67.5788	71.6469	-1.22625	1.19e-07	-1.54945	1.07e-08	-0.323197	0.0262051	hypothetical protein
TGGT1_310520	25.6758	27.0057	24.5471	75.2743	76.8079	78.9984	80.3497	80.1024	80.9262	-1.57301	3.07e-09	-1.54607	3.61e-09	0.0269449	0.854599	3'5'-cyclic nucleotide phosphodiesterase domain-containing protein
TGGT1_216190	20.0123	29.2686	27.0539	61.0117	79.125	66.9288	65.265	85.8711	83.5821	-1.44282	1.71e-05	-1.53812	7.29e-06	-0.0953009	0.760339	hypothetical protein
TGGT1_215910	31.5206	34.7052	30.9252	89.3507	99.4	83.0349	94.5565	107.59	95.2025	-1.49319	1.86e-07	-1.53327	1.28e-07	-0.0400778	0.851103	hypothetical protein
TGGT1_301480	95.5872	88.322	102.014	368.115	294.074	277.9	291.426	295.387	272.341	-1.74094	4.1e-07	-1.5236	1.17e-06	0.217335	0.32536	hypothetical protein
TGGT1_267585	42.9358	50.8563	39.4138	100.236	133.203	114.761	140.111	158.223	161.197	-1.26162	3.39e-06	-1.52283	4.48e-07	-0.261209	0.168815	hypothetical protein
TGGT1_320230	7.56487	6.98392	9.45408	42.4794	46.1687	58.8341	25.777	22.3036	28.0647	-2.56447	2.82e-08	-1.52248	3.51e-06	1.042	0.00087873	SAG-related sequence SRS15C
TGGT1_270655	2.94502	3.34796	3.19094	9.58157	10.3975	8.5858	11.3235	10.203	7.60752	-1.57457	0.000427176	-1.52176	0.000336164	0.0528096	0.908972	hypothetical protein
TGGT1_239310	15.8398	19.5598	18.5019	39.4237	44.0971	50.5275	55.937	53.3415	55.3264	-1.3033	1.87e-06	-1.51407	3.55e-07	-0.210765	0.249505	ribulose 5-phosphate isomerase
TGGT1_241310	23.3544	16.2102	21.0183	44.428	58.2492	51.703	66.9279	58.6949	58.047	-1.32706	8.47e-05	-1.49812	1.91e-05	-0.171061	0.562387	hypothetical protein
TGGT1_411210	23.3544	16.2102	21.0183	44.428	58.2492	51.703	66.9279	58.6949	58.047	-1.32706	8.47e-05	-1.49812	1.91e-05	-0.171061	0.562387	hypothetical protein
TGGT1_411710	23.3544	16.2102	21.0183	44.428	58.2492	51.703	66.9279	58.6949	58.047	-1.32706	8.47e-05	-1.49812	1.91e-05	-0.171061	0.562387	hypothetical protein
TGGT1_278760	6.07708	7.0765	8.3255	20.3214	19.6643	16.5822	22.3339	22.7552	21.1437	-1.36666	3.85e-06	-1.49472	1.28e-06	-0.128063	0.579742	hypothetical protein
TGGT1_268300	6.12057	9.29941	6.8184	14.4424	18.7107	14.705	26.373	23.1119	16.877	-1.09677	0.00237652	-1.48622	0.000150701	-0.389453	0.268102	hypothetical protein
TGGT1_240950	60.705	43.2412	51.8869	163.696	126.019	107.757	176.137	149.555	145.927	-1.33792	7.43e-05	-1.48529	2.2e-05	-0.147366	0.659767	hypothetical protein
TGGT1_319380	2.89686	2.4749	2.38693	7.28555	6.89601	6.51393	8.52811	6.59269	8.66279	-1.37888	1.89e-06	-1.47574	7.91e-07	-0.0968604	0.669468	hypothetical protein
TGGT1_269240	9.14895	9.35799	9.29921	24.4491	27.3632	29.9606	27.341	25.8234	30.3337	-1.53332	6.75e-08	-1.472	8.72e-08	0.0613151	0.731953	actin-like family protein
TGGT1_409610	12.041	5.59189	6.92841	23.6554	26.519	20.3358	23.7848	23.8666	24.8909	-1.51187	0.000754522	-1.46944	0.000564231	0.0424254	0.93328	hypothetical protein
TGGT1_241140	27.0085	29.8115	27.6968	71.466	74.8513	66.9022	79.3858	92.2901	80.3003	-1.31375	2.77e-07	-1.45896	8.72e-08	-0.145216	0.376219	DEAD/DEAH box helicase domain-containing protein
TGGT1_301480A	17.8431	17.8182	17.1062	62.4567	56.6566	48.0508	51.3368	53.4018	46.8948	-1.68248	7.56e-08	-1.45446	2.73e-07	0.228021	0.192086	hypothetical protein
TGGT1_222060	6.48128	7.77216	7.16927	18.3945	18.9018	18.6509	21.3048	20.9053	20.093	-1.3747	6.91e-08	-1.4423	3.72e-08	-0.0676034	0.676177	hypothetical protein
TGGT1_409040	39.418	52.9038	47.3845	183.039	140.146	140.461	131.097	149.689	123.565	-1.72216	3.52e-06	-1.43963	1.31e-05	0.282528	0.261593	hypothetical protein
TGGT1_257530	118.012	106.095	114.447	389.953	366.601	338.86	362.196	305.673	253.484	-1.74073	4.08e-07	-1.43378	1.99e-06	0.30694	0.152991	transporter, major facilitator family protein
TGGT1_299000	33.6364	34.2978	32.5623	76.8421	82.4793	73.1297	96.7456	100.919	91.4065	-1.20464	1.75e-07	-1.43305	2.7e-08	-0.228415	0.0957334	hypothetical protein
TGGT1_207140	20.2993	14.9102	16.1813	19.7382	28.1808	22.3107	49.1437	49.4567	50.3043	-0.431789	0.0272513	-1.42706	4.32e-06	-0.995271	0.00124046	SAG-related sequence SRS49B
TGGT1_301480B	66.3858	65.4767	66.9385	229.922	202.163	176.504	184.536	191.37	167.697	-1.66923	1.87e-07	-1.42352	7.26e-07	0.245708	0.200229	hypothetical protein
TGGT1_224840	38.1764	43.7204	39.2295	108.668	129.523	132.363	103.245	120.343	132.454	-1.57583	1.6e-07	-1.41972	3.8e-07	0.156103	0.402984	3'5'-cyclic nucleotide phosphodiesterase domain-containing protein
TGGT1_311390	16.9018	14.233	16.8648	32.4763	34.3586	34.2927	49.9404	46.3281	44.7936	-1.03457	1.57e-06	-1.41629	5.91e-08	-0.38172	0.0187676	tRNA (guanine(9)-N(1))-methyltransferase
TGGT1_248180	150.778	159.658	128.994	453.347	359.878	262.011	465.139	405.528	362.741	-1.29458	0.000127217	-1.39869	4.73e-05	-0.104117	0.767491	hypothetical protein
TGGT1_223060	4.45431	4.21312	4.63701	11.3828	12.7263	18.0652	11.543	10.3865	15.8781	-1.6448	1.2e-05	-1.39742	3.43e-05	0.247383	0.409575	MORN repeat-containing protein
TGGT1_254340	22.352	22.6827	19.1295	73.0186	71.0022	69.8312	76.0959	68.0729	57.2278	-1.62314	1.93e-06	-1.39079	6.04e-06	0.232348	0.307042	hypothetical protein
TGGT1_248190	287.153	304.709	264.529	898.204	710.618	545.564	944.772	823.566	712.87	-1.29921	0.000231741	-1.38645	9.07e-05	-0.0872418	0.827319	hypothetical protein
TGGT1_274290	2.18729	3.34075	2.21031	1.9133	4.80199	4.51165	7.99105	6.43452	8.15415	-0.437783	0.328506	-1.37311	0.00313389	-0.935325	0.0721574	Toxoplasma gondii family B protein
TGGT1_263270	10.791	9.89401	9.58465	15.1657	18.1835	13.4791	32.1532	30.0281	20.3705	-0.618335	0.0116165	-1.3506	3.55e-05	-0.732261	0.0188289	glycerophosphodiester phosphodiesterase family protein
TGGT1_287960	8.12829	5.44575	6.28074	22.291	17.7351	15.0641	19.5428	21.0761	13.7385	-1.45798	0.000218947	-1.34583	0.000249004	0.11215	0.783762	hypothetical protein
TGGT1_320150	6.34357	7.13425	6.94447	20.766	23.4713	16.1309	17.4162	23.4395	14.8503	-1.54641	3.13e-05	-1.33698	7.1e-05	0.209424	0.514068	elongation factor Tu GTP binding domain-containing protein
TGGT1_254890	15.2908	14.308	21.3904	59.9048	64.7628	58.6535	40.2577	51.1287	45.423	-1.83891	1.41e-06	-1.33335	1.88e-05	0.50556	0.0513217	hypothetical protein
TGGT1_247630	5.38568	4.57437	4.92652	11.6215	13.5411	13.1762	15.3888	15.4056	14.2343	-1.23576	9.82e-05	-1.33126	3.32e-05	-0.0955027	0.748356	putative membrane protein
TGGT1_301160	13.9356	12.3536	9.21867	25.682	25.3035	24.6462	33.4048	33.3826	29.7738	-1.0662	4.21e-05	-1.32034	4.61e-06	-0.254134	0.234147	SAG-related sequence SRS19C
TGGT1_219640	54.4501	71.1872	62.8046	194.454	178.22	142.682	165.074	190.487	155.141	-1.43206	1.26e-05	-1.31776	1.88e-05	0.114301	0.701167	hypothetical protein
TGGT1_220640	166.106	162.624	181.955	268.794	373.216	357.738	551.615	499.866	465.368	-0.83812	5.21e-05	-1.30984	7.31e-07	-0.471716	0.0175858	hypothetical protein
TGGT1_214800	17.4281	15.5729	16.6302	41.0865	42.3166	41.7815	46.9451	42.987	44.1279	-1.30708	2.82e-08	-1.30495	2.58e-08	0.00212895	0.988945	hypothetical protein
TGGT1_260430	2.94045	2.1023	2.7587	3.03357	5.51939	6.37463	5.6403	5.89169	9.04136	-0.917587	0.0221324	-1.30217	0.00193388	-0.384578	0.409026	hypothetical protein
TGGT1_249770	9.08289	10.5211	9.98326	16.9135	19.854	22.2768	30.6973	28.4611	22.0712	-0.941803	0.00102221	-1.30056	5.05e-05	-0.358759	0.186444	Nmda1 protein
TGGT1_293490	6.68034	5.33956	4.96072	10.0478	8.29364	10.4571	14.8218	14.7441	15.5142	-0.745551	0.000618768	-1.29775	4.12e-06	-0.552197	0.0175858	hypothetical protein
TGGT1_229390	20.197	22.8783	21.6975	66.0142	62.3565	52.6939	53.2996	66.7178	53.3554	-1.45747	1.76e-06	-1.29055	4.08e-06	0.166923	0.454543	hypothetical protein
TGGT1_278882	6.71875	7.02393	6.52434	13.7705	16.2631	17.7569	18.0387	17.773	18.7238	-1.19467	1.05e-06	-1.2903	3.96e-07	-0.0956315	0.585643	GDA1/CD39 (nucleoside phosphatase) family protein
TGGT1_247270	1.82477	2.13908	2.0564	4.22921	3.93237	4.05115	5.54563	4.82782	5.86054	-0.979805	1.35e-05	-1.28747	8.13e-07	-0.307665	0.0773455	hypothetical protein
TGGT1_288640	4.18598	3.77472	2.70712	7.45576	6.85064	6.04668	10.1891	10.2443	7.52565	-0.92112	0.00143626	-1.28168	7.73e-05	-0.360561	0.210529	radical SAM domain-containing protein
TGGT1_329400	8.55156	8.71407	7.00966	11.5713	13.1352	15.0335	22.2885	20.1665	20.6377	-0.697387	0.00268285	-1.27181	1.62e-05	-0.574421	0.0242069	Toxoplasma gondii family C protein
TGGT1_411300	41.6692	28.5219	40.3472	96.9584	65.6425	70.5602	94.2469	93.3463	81.3997	-1.139	0.000301803	-1.26925	8.13e-05	-0.130247	0.690526	hypothetical protein
TGGT1_230640	15.8578	19.6073	16.2461	41.9125	57.6838	58.8049	46.2775	51.5229	51.8274	-1.47762	2.01e-06	-1.26576	6.28e-06	0.211859	0.30825	hypothetical protein
TGGT1_263820	152.397	135.956	131.165	434.03	327.093	323.355	394.464	344.318	379.075	-1.3279	1.77e-05	-1.26373	1.97e-05	0.0641776	0.83216	DEAD/DEAH box helicase domain-containing protein
TGGT1_240960	20.0356	22.5625	21.3776	47.4992	49.2763	42.2527	57.6828	56.4362	47.9641	-1.12049	3.42e-06	-1.25957	8.66e-07	-0.139083	0.440647	AIG2 family protein
TGGT1_242770	21.9741	25.1278	20.8899	52.3354	52.3458	45.8853	64.7535	56.4689	57.8604	-1.10704	3.35e-06	-1.25784	7.7e-07	-0.150807	0.386613	hypothetical protein
TGGT1_230480	27.078	22.3645	27.923	59.1154	89.4889	105.507	66.7419	69.5432	86.4049	-1.56924	1.07e-05	-1.255	5.12e-05	0.314242	0.234402	hypothetical protein
TGGT1_311100	73.4245	79.9526	75.1453	128.334	139.834	115.502	205.609	215.42	163.703	-0.724583	0.000507413	-1.245	4.29e-06	-0.520414	0.0213053	zinc finger (CCCH type) motif-containing protein
TGGT1_224940	24.4165	29.3093	26.6019	59.5134	67.0986	63.3504	67.014	73.9028	68.0304	-1.19508	4.05e-07	-1.2383	2.53e-07	-0.043221	0.809414	hypothetical protein
TGGT1_224830	11.4363	12.9586	13.0903	24.3196	22.6845	23.6093	31.6133	33.022	31.8919	-0.876903	4.65e-06	-1.22675	1.57e-07	-0.349849	0.0239675	hypothetical protein
TGGT1_365840	16.2551	23.0058	16.5638	38.1986	37.5982	32.5273	48.8509	47.4565	39.814	-0.967663	0.000279375	-1.22233	2.71e-05	-0.254668	0.297139	hypothetical protein
TGGT1_279450	42.0636	37.6225	40.7954	93.5383	86.0079	100.648	98.2268	96.6799	97.1533	-1.22818	9.48e-08	-1.2219	8.72e-08	0.0062849	0.973851	putative adenylosuccinate synthetase
TGGT1_363940	34.4136	36.211	30.3392	53.3879	57.8688	45.9883	94.9709	87.3912	69.9239	-0.616999	0.00242199	-1.21207	9.43e-06	-0.595068	0.0163844	putative transmembrane protein
TGGT1_240780	52.2251	60.1921	64.1794	94.521	102.168	111.079	159.849	142.205	134.479	-0.78629	0.000145097	-1.20855	2.37e-06	-0.422257	0.0320028	hypothetical protein
TGGT1_214760	3.1334	2.89585	3.87331	5.72322	6.4537	7.62303	7.76677	7.66367	9.20271	-0.977245	0.00128137	-1.20087	0.000162105	-0.22363	0.467943	erythronate-4-phosphate dehydrogenase domain-containing protein
TGGT1_215895	17.7319	19.5747	21.0324	52.4416	53.8577	59.3765	39.3878	49.2082	57.9933	-1.47058	1.57e-06	-1.19876	7.29e-06	0.271812	0.192996	AP2 domain-containing protein
TGGT1_236010	79.0149	79.7977	61.3019	107.397	132.1	111.292	205.506	194.05	149.274	-0.641156	0.00298888	-1.19779	2.02e-05	-0.556629	0.0293433	prenylcysteine oxidase
TGGT1_300780	30.0868	25.8375	21.5366	91.9896	98.108	70.2819	65.3656	67.9826	55.1482	-1.74778	4.47e-06	-1.1958	8.45e-05	0.551986	0.0470312	hypothetical protein
TGGT1_293300	140.565	103.288	131.092	357.027	263.716	272.503	356.398	293.826	304.029	-1.21235	0.000155942	-1.19484	0.000112098	0.0175116	0.965232	Yip1 domain-containing protein
TGGT1_410700	4.45242	5.23734	5.03489	6.1162	9.39058	8.13301	14.0784	12.9871	13.4453	-0.541304	0.0438751	-1.19356	0.000234018	-0.65226	0.0446422	toxoplasma gondii family C protein
TGGT1_281910	11.5235	9.00108	8.98315	17.1916	20.2631	19.5178	25.5954	22.3124	21.7646	-0.980185	0.000163989	-1.19189	2.02e-05	-0.211701	0.357683	hypothetical protein
TGGT1_278365	20.5516	20.1036	18.6415	37.3966	37.5853	45.2006	46.0201	46.3906	52.2635	-1.00925	3.15e-06	-1.18918	5.13e-07	-0.179936	0.239847	Toxoplasma gondii family A protein
TGGT1_202430	22.5176	22.216	14.7941	38.433	36.7171	31.6914	51.5261	49.903	49.4048	-0.793887	0.000993775	-1.18293	3.21e-05	-0.389046	0.116604	hypothetical protein
TGGT1_311440	19.6106	16.0664	17.0238	33.5308	35.0129	31.8301	47.0363	42.8832	40.6572	-0.908886	5.78e-05	-1.18131	3.98e-06	-0.272426	0.145408	SAG-related sequence SRS50
TGGT1_276155	2.03932	1.99332	2.70619	4.26999	4.37727	6.44962	4.57119	4.47589	8.45018	-1.07845	0.0044436	-1.18051	0.00165082	-0.102054	0.834482	hypothetical protein
TGGT1_314550	34.3502	42.5577	38.2039	76.7484	74.5317	74.9475	102.185	98.0633	83.0836	-0.95376	1.72e-05	-1.18046	1.9e-06	-0.226703	0.196838	hypothetical protein
TGGT1_410080	25.9308	24.1899	23.9617	42.7481	52.749	55.0664	59.9278	56.9689	60.505	-1.01707	3.81e-06	-1.16633	8.1e-07	-0.149254	0.356523	hypothetical protein
TGGT1_212900	50.1912	42.3494	42.0002	115.61	120.411	114.325	106.861	119.064	104.048	-1.34328	2.57e-07	-1.16301	8.46e-07	0.18027	0.267174	hypothetical protein
TGGT1_249410	26.4989	28.8033	28.7494	53.3923	53.5848	55.1486	63.8811	64.0712	69.3221	-0.966214	3.59e-07	-1.16246	4.91e-08	-0.196244	0.101882	hypothetical protein
TGGT1_284310	115.981	106.651	99.3325	237.751	233.104	214.247	260.827	256.376	257.049	-1.07713	6.16e-07	-1.15987	2.57e-07	-0.0827394	0.595776	hypothetical protein
TGGT1_299010	37.3004	36.6482	33.9314	78.4622	72.439	73.5546	90.6506	90.3737	79.6638	-1.04155	1.68e-06	-1.15593	5e-07	-0.114377	0.474211	hypothetical protein
TGGT1_246750	2.5563	3.79602	3.29735	3.61796	6.81428	7.44868	6.12087	7.37589	8.68429	-0.916909	0.0180529	-1.15552	0.00324789	-0.238613	0.622617	hypothetical protein
TGGT1_219650	17.4567	18.7689	14.5666	39.2106	32.5949	28.955	43.2485	40.8197	40.06	-0.955443	0.000142722	-1.15236	2.13e-05	-0.196917	0.410665	transporter, small conductance mechanosensitive ion channel (MscS) family protein
TGGT1_213067	142.934	137.358	127.628	225.962	206.993	221.383	361.663	294.691	347.965	-0.637517	0.000318853	-1.15174	1.53e-06	-0.514219	0.0101968	hypothetical protein
TGGT1_249540	36.1777	45.6197	47.4809	111.365	129.873	112.438	91.7028	109.011	108.619	-1.43331	1.68e-06	-1.14423	9.25e-06	0.289085	0.16247	hypothetical protein
TGGT1_410800	324.616	379.33	331.056	556.791	571.12	567.6	835.738	843.577	802.565	-0.689683	6.71e-05	-1.14419	5.81e-07	-0.45451	0.0106174	hypothetical protein
TGGT1_273995	7.89818	7.45833	7.18988	14.9787	13.2844	13.9261	18.2402	16.9284	18.2115	-0.897168	2.37e-05	-1.13964	1.92e-06	-0.242476	0.14592	hypothetical protein
TGGT1_250360	10.3299	10.6043	9.75409	22.1949	25.5679	24.8703	22.9721	24.7688	24.9348	-1.22571	1.05e-07	-1.13906	1.91e-07	0.0866496	0.546944	alpha/beta hydrolase fold domain-containing protein
TGGT1_260310	9.62489	10.4227	8.82208	13.8935	17.6974	18.1564	24.2458	21.5585	22.3963	-0.770018	0.000114216	-1.1341	2.84e-06	-0.364079	0.0503693	ATP-binding cassette transporter ABC.B1
TGGT1_300052	14.1255	13.2398	16.7402	34.3193	30.4107	23.7002	38.9651	36.4678	28.0699	-0.997371	0.00235121	-1.13371	0.000599353	-0.136339	0.718882	hypothetical protein
TGGT1_319090	4.62864	4.67466	5.32648	9.67665	9.59587	9.27964	10.773	12.272	10.1707	-0.990852	2.2e-05	-1.13349	4.7e-06	-0.142637	0.464818	IgA-specific serine endopeptidase
TGGT1_410810	148.596	157.692	155.053	225.002	263.697	254.027	376.988	363.059	340.07	-0.673606	8.4e-05	-1.12606	6.85e-07	-0.452454	0.010724	hypothetical protein
TGGT1_222110	56.4977	60.2867	59.3313	117.214	105.935	124.81	138.934	130.245	160.723	-0.918834	8.32e-06	-1.12415	1.03e-06	-0.205317	0.195552	PUB domain-containing protein
TGGT1_266380	3.64836	4.5543	2.55722	9.24735	8.26383	7.81792	8.69696	9.91736	7.37826	-1.19796	0.000284751	-1.12303	0.000292275	0.0749299	0.840389	hypothetical protein
TGGT1_203600	182.757	177.7	152.254	520.288	418.173	334.815	526.958	395.481	301.875	-1.28689	0.000543344	-1.12119	0.000892197	0.165698	0.687608	hypothetical protein
TGGT1_300048	242.463	265.604	263.827	634.949	551.265	430.328	628.028	646.102	506.303	-1.06152	0.000122294	-1.11861	5.46e-05	-0.0570941	0.853264	hypothetical protein
TGGT1_292375	3.98372	4.44816	4.02361	8.13677	7.5394	7.20356	9.86655	10.0058	8.5582	-0.884948	4.59e-05	-1.1145	4.22e-06	-0.229554	0.197191	KRUF family protein
TGGT1_411290	3.62669	6.89837	4.22767	6.52593	12.4649	11.3642	12.375	12.6788	13.103	-0.895536	0.0193465	-1.1124	0.00375405	-0.216864	0.64963	toxoplasma gondii family C protein
TGGT1_257990	65.0719	69.6918	57.3436	136.845	139.322	124.435	165.829	157.453	133.064	-1.02515	1.61e-05	-1.11182	5.95e-06	-0.0866781	0.692459	putative heat shock protein 101
TGGT1_310060	28.935	30.895	27.4023	34.8792	43.6372	40.238	70.2575	67.444	61.7423	-0.442302	0.00275119	-1.10771	1.21e-06	-0.665412	0.00134694	small nuclease
TGGT1_262630	11.6221	9.82675	10.4142	24.1416	25.5499	14.3585	30.1865	27.1603	16.064	-0.986375	0.0115915	-1.08484	0.00480014	-0.0984614	0.854055	hypothetical protein
TGGT1_314570	98.1515	121.265	94.7064	192.214	182.006	169.163	241.789	250.488	236.918	-0.762404	8.04e-05	-1.08252	2.76e-06	-0.320112	0.0650846	hypothetical protein
TGGT1_410090	79.9753	68.6996	75.6452	160.027	150.03	147.555	176.322	152.334	170.472	-1.04622	1.66e-06	-1.07792	9.66e-07	-0.0317001	0.862556	hypothetical protein
TGGT1_257750	37.5253	33.929	29.7822	62.7193	63.1398	61.0155	93.4159	74.1064	61.5071	-0.872162	0.000381046	-1.07472	4.86e-05	-0.202556	0.404728	homocysteine s-methyltransferase domain-containing protein
TGGT1_223855	113.88	118.92	113.797	353.395	277.585	258.113	275.007	287.561	245.516	-1.31372	1.19e-05	-1.06745	4.88e-05	0.246268	0.302913	RNA recognition motif-containing protein
TGGT1_226420	64.9531	70.1343	67.8001	120.164	128.917	114.221	153.307	174.073	134.266	-0.805677	7.54e-05	-1.05597	5.37e-06	-0.250298	0.16247	peptidase family M3 protein
TGGT1_222400	116.342	97.6707	113.504	272.385	185.224	188.096	301.5	210.421	217.77	-0.976219	0.00118689	-1.05547	0.000451341	-0.0792544	0.834482	hypothetical protein
TGGT1_267380	4.4723	5.04291	5.90372	8.46083	9.05203	8.96908	13.8035	10.0681	10.7779	-0.761305	0.00328383	-1.05426	0.000201567	-0.292952	0.277085	UDP-galactose transporter subfamily protein
TGGT1_233925	47.4239	35.2318	39.9806	66.3094	73.5099	75.3215	113.484	83.3757	108.8	-0.683384	0.00147094	-1.05069	3.59e-05	-0.367305	0.0946642	hypothetical protein
TGGT1_255290	7.11833	7.02102	6.64902	13.3736	14.4716	16.3127	14.881	13.7121	19.802	-1.02564	2.19e-05	-1.049	1.31e-05	-0.0233564	0.924885	hypothetical protein
TGGT1_279550	113.682	131.511	118.172	210.363	212.724	190.964	280.305	265.746	262.573	-0.73058	2.42e-05	-1.04104	7.53e-07	-0.310456	0.0397522	hypothetical protein
TGGT1_273990	21.7895	21.2576	22.878	81.4716	66.6469	48.2163	52.6092	51.5027	42.8933	-1.56214	2.23e-05	-1.03399	0.000376638	0.52815	0.0770358	CobW/P47K family protein
TGGT1_243970	8.56182	8.31026	7.78135	14.7258	12.9458	14.3169	18.9594	17.3609	18.1122	-0.754637	1.48e-05	-1.03228	6.59e-07	-0.277647	0.0542439	hypothetical protein
TGGT1_250880	58.3442	55.0533	42.5479	99.1522	98.5868	93.0683	135.442	106.515	94.8284	-0.904134	0.000279847	-1.02709	6.69e-05	-0.122951	0.643611	kinase, pfkB family protein
TGGT1_318580	67.4519	70.9752	78.2121	126.566	128.22	134.453	161.235	164.266	154.15	-0.813891	7.83e-06	-1.02611	7.36e-07	-0.212217	0.132106	glucosephosphate-mutase GPM2
TGGT1_285860	109.646	103.834	102.156	232.171	264.226	275.503	237.445	218.373	239.997	-1.26229	5.35e-08	-1.02435	3.67e-07	0.237943	0.0709295	SAG-related sequence SRS20C
TGGT1_293610	12.5286	12.5897	12.4784	18.527	23.0339	24.1684	27.8996	27.5712	26.8581	-0.782303	9.95e-05	-1.02376	6.7e-06	-0.241456	0.166065	dihydroorotase
TGGT1_292110	10.7788	12.2906	11.2523	23.8969	30.9127	23.3745	23.8962	31.2042	19.1369	-1.17631	0.000284352	-1.01997	0.000519268	0.156346	0.641073	formate/nitrite transporter protein
TGGT1_309990	21.5427	21.0421	24.6326	53.7495	57.2925	51.1226	50.2235	58.5657	40.3677	-1.22351	4.6e-05	-1.01966	0.000131945	0.203852	0.426847	hypothetical protein
TGGT1_214920	8.55472	7.85502	8.83625	10.0557	12.0536	15.0572	16.9626	16.7829	20.592	-0.562006	0.00782256	-1.01929	8.4e-05	-0.457282	0.0611098	putative GPI-anchored wall transfer protein GWT1
TGGT1_320490	100.237	118.138	114.035	231.467	245.123	202.005	240.12	263.096	206.773	-1.03573	2.84e-05	-1.01631	2.41e-05	0.0194161	0.944311	N-acyl-phosphatidylethanolamine-hydrolyzing phospholipase D family protein
TGGT1_306890	44.5243	46.0054	49.6909	93.9014	90.689	92.5984	103.22	101.733	103.721	-0.953764	1.55e-06	-1.01605	6.83e-07	-0.0622811	0.694139	hypothetical protein
TGGT1_299820	8.55513	7.0707	8.1994	13.0307	10.6589	12.9306	18.8329	15.896	17.5262	-0.6033	0.00118846	-1.01517	1.35e-05	-0.411867	0.0414953	hypothetical protein
TGGT1_201820	21.5224	21.0503	19.6954	26.0707	31.3332	33.8688	41.2505	42.1687	51.3335	-0.545766	0.00141022	-1.01326	7.69e-06	-0.467499	0.0189997	hypothetical protein
TGGT1_318275	17.8813	19.0166	15.2588	40.6251	35.6728	35.0968	41.1386	34.5947	38.6419	-1.06794	7.94e-06	-1.01146	9.49e-06	0.0564755	0.79456	peptidyl-prolyl cis-trans isomerase, FKBP-type domain-containing protein
TGGT1_283450	3.78306	3.80109	2.98835	4.21276	3.48672	4.11319	6.51271	8.75176	7.86311	-0.143095	0.559423	-1.00633	0.000472535	-0.863235	0.0111594	Toxoplasma gondii family B protein
TGGT1_410920	21.9421	28.128	26.6843	35.728	41.9766	42.8942	53.9394	52.1789	59.0445	-0.639235	0.00110853	-1.00344	2.08e-05	-0.364204	0.0676878	toxoplasma gondii family C protein
TGGT1_217726	9.08811	15.2352	12.0872	23.8174	37.5899	26.7219	22.0215	33.2586	22.6399	-1.25931	0.00140718	-1.00273	0.00403303	0.256576	0.539111	hypothetical protein
TGGT1_312330	8.6036	8.49499	8.14986	9.35852	9.74282	8.93156	18.1801	20.5706	17.0696	-0.112405	0.336943	-1.00015	2.01e-06	-0.887748	0.00020116	hypothetical protein
TGGT1_258090	160.704	137.616	139.296	92.98	88.8359	104.754	73.2775	78.5345	88.0888	0.644388	0.000279528	1.00044	5.15e-06	0.356056	0.0471309	hypothetical protein
TGGT1_225560	586.901	658.501	548.674	369.801	410.276	354.534	316.769	380.859	277.389	0.692246	0.00153935	1.00251	6.76e-05	0.310266	0.181832	hypothetical protein
TGGT1_297120	273.236	251.898	265.821	149.867	176.312	200.906	127.57	139.169	157.018	0.606221	0.000873855	1.00526	1.12e-05	0.399043	0.0440837	hypothetical protein
TGGT1_319860	47.5793	49.9507	42.1091	26.5384	29.4149	27.7556	24.3322	23.3933	27.8471	0.761755	3.09e-05	1.00554	1.99e-06	0.243789	0.1164	DNA polymerase family B protein
TGGT1_240520	35.9373	34.6709	31.8899	16.6298	16.9932	17.1593	19.8846	17.6386	18.7996	1.05552	6.34e-07	1.00949	7.55e-07	-0.0460247	0.783064	hypothetical protein
TGGT1_248540	8.8321	7.95181	5.41955	4.91301	5.42687	4.43612	3.90166	3.51772	4.5583	0.60674	0.00800618	1.01067	0.000191733	0.403932	0.13472	hypothetical protein
TGGT1_285895	65.0577	86.9626	72.5949	50.9977	59.6826	42.21	35.5089	48.6764	39.3515	0.599744	0.0109133	1.01192	0.000264454	0.412176	0.141929	AP2 domain transcription factor AP2V-2
TGGT1_205670	126.099	111.169	114.353	83.4627	78.5374	92.7823	59.9543	59.4663	74.5674	0.513076	0.00193359	1.01284	6.91e-06	0.499761	0.0146572	SF-assemblin/beta giardin protein
TGGT1_227350	21.963	20.4608	23.1164	10.9774	11.7363	15.1116	10.21	10.3593	14.8613	0.822189	0.000741814	1.01287	0.000100718	0.190681	0.473171	hypothetical protein
TGGT1_273330	21.4206	22.804	19.645	8.98766	10.9388	10.3624	11.365	11.0127	12.0588	1.10454	4.76e-07	1.01329	8.61e-07	-0.0912497	0.562322	hypothetical protein
TGGT1_277740	408.173	361.43	405.219	325.726	273.567	228.407	204.028	234.006	201.993	0.532436	0.0134237	1.0146	0.000139714	0.482169	0.0676878	zinc finger, C3HC4 type (RING finger) domain-containing protein
TGGT1_235130	409.397	354.008	348.615	300.075	249.84	214.013	219.335	213.973	180.104	0.58803	0.0067885	1.01503	0.000114808	0.427001	0.0927344	transmembrane protein
TGGT1_262950	172.46	168.908	152.307	97.0323	109.403	120.314	78.3118	85.8979	101.621	0.626192	0.000508638	1.01676	6.91e-06	0.390563	0.0401594	hypothetical protein
TGGT1_408820	249.844	271.108	243.547	190.432	215.125	172.636	140.913	152.214	112.606	0.415623	0.0158445	1.01748	2.65e-05	0.601853	0.0127057	NTPase
TGGT1_271880	135.898	124.045	131.046	90.3275	77.6019	81.1707	68.3112	70.7096	76.6732	0.702917	0.000273565	1.02043	8.91e-06	0.317514	0.0892316	B-box zinc finger domain-containing protein
TGGT1_229000	334.915	297.676	317.599	262.508	216.702	220.813	171.364	181.609	164.453	0.474984	0.00550559	1.02052	1.49e-05	0.545536	0.0149537	kelch repeat-containing protein
TGGT1_289150	50.2655	52.7642	45.7556	27.3523	31.382	30.9472	23.4521	28.8262	26.7318	0.748549	4.28e-05	1.02085	2.09e-06	0.272303	0.0880421	hypothetical protein
TGGT1_239560	16.1265	18.0896	13.5619	8.58973	10.1153	10.4496	6.83996	9.60678	8.42488	0.719591	0.00103752	1.02112	5.02e-05	0.301534	0.18984	myosin E
TGGT1_275650	96.5247	71.6413	92.9861	51.9329	39.8104	45.5289	49.9228	39.3865	44.3363	0.910477	0.000177961	1.02126	4.77e-05	0.11078	0.668068	hypothetical protein
TGGT1_242860	156.381	140.037	154.682	87.3654	92.3354	99.74	76.0923	79.1563	86.9323	0.72784	2.3e-05	1.02151	8.39e-07	0.29367	0.0500134	hypothetical protein
TGGT1_266970	219.291	193.455	187.832	144.909	117.098	119.162	85.251	104.492	82.5018	0.541077	0.00263752	1.02344	1.57e-05	0.482363	0.0254289	hypothetical protein
TGGT1_215990	26.7344	25.5557	22.9528	12.6492	15.0398	17.307	12.0426	11.7354	16.7712	0.776459	0.000609351	1.02372	4.9e-05	0.247259	0.284237	putative helicase
TGGT1_240410	91.1527	92.8383	83.2711	56.1451	52.6509	46.8393	51.5077	44.89	49.5445	0.821325	6.66e-05	1.02385	7.29e-06	0.202529	0.267308	protein kinase (incomplete catalytic triad)
TGGT1_320080	95.8748	102.664	83.9785	56.3662	62.8946	45.6203	47.1364	55.4824	43.3048	0.756821	0.000838603	1.02386	5.69e-05	0.26704	0.251084	hypothetical protein
TGGT1_225680	10.6558	9.68626	10.8054	6.65754	6.99764	8.80313	5.57374	6.26525	4.6934	0.492582	0.0400872	1.02865	0.000472589	0.536065	0.0902275	hypothetical protein
TGGT1_262500	712.292	768.485	762.627	436.715	487.06	487.138	365.03	428.915	403.159	0.688632	3.58e-05	1.0311	7.45e-07	0.342472	0.0266872	hypothetical protein
TGGT1_218390	19.4918	23.4948	20.6108	14.116	17.0581	26.4348	8.63141	10.0597	15.8368	0.207213	0.489994	1.03432	0.00303575	0.827105	0.0515579	hypothetical protein
TGGT1_243200	436.146	374.931	382.012	253.368	266.8	273.667	187.314	218.737	215.324	0.594327	0.000547375	1.03451	4.18e-06	0.440183	0.0197198	hypothetical protein
TGGT1_221922	43.2785	43.987	45.1689	24.6857	24.2839	32.7243	22.7327	19.504	27.8708	0.714988	0.000925719	1.03597	3.75e-05	0.32098	0.151115	NifU family domain-containing protein
TGGT1_219070	65.9321	60.1711	62.3189	56.1178	48.212	36.3103	32.5248	42.3076	30.5122	0.494127	0.0504049	1.04044	0.000613347	0.546317	0.0927344	cyclic nucleotide-binding domain-containing protein
TGGT1_239300	72.8855	72.8314	68.0729	54.3659	52.5911	44.1785	31.6163	47.4345	35.5672	0.543535	0.00988814	1.04096	8.82e-05	0.49743	0.0551556	hypothetical protein
TGGT1_208910	77.3967	92.8825	80.3415	55.1811	63.7857	52.6301	38.0011	48.0571	50.9465	0.609303	0.00275095	1.04178	3.81e-05	0.432475	0.061407	hypothetical protein
TGGT1_294380	14.8005	14.4438	18.0654	9.98492	11.2955	12.7833	6.08946	8.16883	10.5773	0.492065	0.0306803	1.04361	0.000245158	0.551546	0.061655	PP-loop domain-containing protein
TGGT1_221330	106.816	111.377	113.675	57.7029	57.3811	55.0404	55.1145	59.5011	64.4084	1.01123	3.2e-06	1.04516	1.79e-06	0.0339302	0.859641	DNA gyrase/topoisomerase IV, A subunit domain-containing protein
TGGT1_273560	211.093	212.933	198.452	167.189	154.005	136.752	95.0598	133.404	111.722	0.502444	0.0133985	1.04542	7.22e-05	0.542978	0.0373953	putative kinesin heavy chain
TGGT1_229680	49.4524	52.9385	44.5498	33.2589	36.0894	31.6094	30.8486	26.5229	26.9803	0.657407	0.00108299	1.06229	1.91e-05	0.404883	0.0649089	hypothetical protein
TGGT1_277270	394.719	426.902	395.515	311.311	317.064	262.31	229.848	243.348	171.323	0.493805	0.0144267	1.06928	5.94e-05	0.575471	0.0290329	NTPase II
TGGT1_311470	315.091	339.235	271.141	216.318	242.269	232.026	147.618	158.186	170.058	0.442642	0.00459646	1.06987	4.13e-06	0.627224	0.0048207	rhoptry neck protein RON5
TGGT1_313480	81.9509	74.8758	74.765	61.2934	55.0371	50.1419	36.4173	48.7841	35.993	0.513511	0.00909484	1.07202	4.05e-05	0.558512	0.0270714	hypothetical protein
TGGT1_312175	75.3467	70.5194	78.3613	37.5003	37.0675	39.3636	36.2066	38.7136	42.9351	1.0229	2.1e-06	1.07334	1.05e-06	0.050447	0.779877	hypothetical protein
TGGT1_223810	70.0075	67.5702	64.1237	35.7837	38.0912	36.8374	31.8877	37.5325	35.5169	0.893335	3.29e-06	1.07389	4.71e-07	0.180554	0.197655	hypothetical protein
TGGT1_203665	8.132	6.74907	5.77692	2.77117	3.66149	2.94909	3.56819	3.20714	3.93778	1.16946	1.82e-05	1.07598	2.65e-05	-0.0934751	0.716677	hypothetical protein
TGGT1_255700	79.2591	82.6301	71.3297	43.9446	48.8552	45.4114	34.8371	42.6844	43.9942	0.792885	0.000108624	1.0799	5.82e-06	0.287017	0.124429	hypothetical protein
TGGT1_319900	51.4249	46.8334	45.9253	33.368	32.4689	29.4243	20.3671	31.3545	23.3416	0.632214	0.00398108	1.08123	6.14e-05	0.449018	0.0728526	hypothetical protein
TGGT1_320515	138.541	110.678	124.446	84.6896	79.4829	80.3797	55.634	76.7814	62.5215	0.650511	0.0015165	1.08146	2.21e-05	0.430945	0.0564342	hypothetical protein
TGGT1_226220	152.987	135.188	145.467	89.2066	93.7092	110.871	62.6639	74.1409	87.1841	0.599617	0.00134011	1.08919	8.95e-06	0.489574	0.0236543	alveolin domain containing intermediate filament IMC9
TGGT1_409080	227.597	220.767	179.576	157.574	134.612	100.39	100.801	120.913	92.7784	0.667552	0.00822046	1.09052	0.000234018	0.422973	0.15139	hypothetical protein
TGGT1_293550	325.917	315.362	344.059	230.057	201.935	185.75	156.825	195.889	165.276	0.722545	0.00102444	1.09144	3.04e-05	0.368897	0.107394	hypothetical protein
TGGT1_244720	44.3991	43.8223	40.6218	26.601	26.8294	27.6039	21.3637	21.4079	25.023	0.723501	3.72e-05	1.09156	7.32e-07	0.368058	0.0242069	hypothetical protein
TGGT1_208842	314.436	316.826	305.636	212.615	193.103	198.481	164.463	149.486	179.923	0.690251	0.000325557	1.09285	5.26e-06	0.402596	0.0415664	DEAD/DEAH box helicase domain-containing protein
TGGT1_231815	20.6785	20.4975	16.7417	11.0678	10.7439	10.3297	9.81565	8.58528	11.2327	0.877388	4.93e-05	1.09566	5.37e-06	0.218271	0.245086	hypothetical protein
TGGT1_206695	38.8733	30.7318	30.0127	17.8495	18.4321	25.0488	14.7822	18.9413	15.9138	0.705483	0.0115714	1.09639	0.000541161	0.390911	0.258139	hypothetical protein
TGGT1_211720	492.497	543.964	553.607	376.984	384.166	368.254	258.709	277.675	290.129	0.541907	0.0016329	1.0981	4.46e-06	0.556191	0.00978123	AP2 domain transcription factor AP2IV-5
TGGT1_284010	60.4172	61.3142	63.0931	27.6028	33.9574	39.4193	28.1355	26.9934	39.9368	0.913561	0.000276403	1.10294	4.26e-05	0.189374	0.459909	5'-3' exonuclease, N-terminal resolvase family domain-containing protein
TGGT1_315320	549.848	560.139	411.482	340.11	321.372	275.283	309.081	262.186	195.78	0.718377	0.00519912	1.10318	0.000198297	0.384806	0.18984	SAG-related sequence SRS52A
TGGT1_227970	164.807	168.409	190.51	55.8056	74.4734	102.145	79.5569	75.9078	106.498	1.19533	0.000325853	1.10606	0.000355363	-0.0892637	0.812766	histone family DNA-binding protein
TGGT1_261990	95.7648	94.8552	83.9597	61.1388	58.5495	55.393	46.3312	47.5722	46.3162	0.683328	6.55e-05	1.10871	6.92e-07	0.425378	0.0139574	zinc finger, C3HC4 type (RING finger) domain-containing protein
TGGT1_225330	371.162	338.315	307.812	267.429	206.192	199.953	181.518	177.887	167.593	0.646016	0.00299367	1.11686	3.9e-05	0.470848	0.0579647	hypothetical protein
TGGT1_283540	133.139	141.163	125.096	75.1528	78.5271	65.6905	79.433	74.7686	48.5043	0.904094	0.000759614	1.11913	0.000100655	0.215035	0.461704	hypothetical protein
TGGT1_248570	119.31	109.283	112.363	68.2868	61.0415	64.8998	59.5571	54.0781	68.7328	0.902083	7.54e-05	1.12372	8.43e-06	0.221635	0.277085	hypothetical protein
TGGT1_311740	59.7053	53.9678	63.6643	26.2917	26.1743	35.4829	25.9374	25.1488	38.3417	1.04703	0.000264249	1.1248	9.81e-05	0.0777754	0.810961	hypothetical protein
TGGT1_310970	53.4282	54.8692	50.7783	34.0048	33.7489	28.0442	23.0833	31.3432	24.4069	0.750669	0.000629765	1.12607	1.81e-05	0.375397	0.0920435	hypothetical protein
TGGT1_221180	201.503	186.4	190.874	120.67	111.816	88.9312	95.6402	111.292	77.6121	0.856385	0.00053579	1.12794	4.35e-05	0.271553	0.275012	hypothetical protein
TGGT1_283510	333.552	352.358	350.357	234.139	242.368	233.15	148.835	197.996	158.509	0.547231	0.00124784	1.13147	2.63e-06	0.584239	0.00699229	hypothetical protein
TGGT1_224620	7.53097	7.76753	8.16266	4.24323	5.29578	3.83925	3.03411	4.92335	3.15354	0.801507	0.0140907	1.13502	0.00129365	0.333515	0.437574	hypothetical protein
TGGT1_285990	19.5982	23.2614	19.3594	8.70595	13.3659	12.9775	8.50663	11.3999	10.8806	0.861677	0.000799494	1.13828	6.52e-05	0.276603	0.301002	Filamin/ABP280 repeat-containing protein
TGGT1_203300	182.363	154.852	133.463	126.499	113.319	78.2114	76.4418	84.1715	65.3787	0.555528	0.024113	1.13921	0.00020767	0.583684	0.062203	hypothetical protein
TGGT1_226710	648.31	726.41	591.929	418.686	468.155	417.168	353.752	311.695	303.382	0.626968	0.000345695	1.15604	1.43e-06	0.529072	0.00868387	hypothetical protein
TGGT1_205250	1599.92	1568.09	1331.06	1037.5	1017.26	661.776	869.485	767.084	543.4	0.742983	0.0119759	1.15949	0.000536546	0.416502	0.237798	rhoptry protein ROP18
TGGT1_242710	6.9805	8.97702	8.87945	4.31271	5.98947	4.56106	4.07202	3.82179	3.96783	0.745484	0.00658428	1.16195	0.000254115	0.41647	0.205097	hypothetical protein
TGGT1_255690	38.6965	37.6671	50.4111	20.271	23.0395	44	16.946	16.8976	26.5981	0.544443	0.135682	1.16334	0.00477018	0.6189	0.203711	2-C-methyl-D-erythritol 2,4-cyclodiphosphate synthase domain-containing protein
TGGT1_240090	683.674	715.775	751.013	683.442	461.632	363.177	346.718	364.758	295.019	0.496744	0.0552623	1.16538	0.00033982	0.668636	0.0538259	putative rhoptry kinase family protein ROP34
TGGT1_284620	31.5399	34.7367	24.888	12.1365	15.4034	13.7553	14.202	15.3119	14.1135	1.16196	8.5e-06	1.17172	5.96e-06	0.00976456	0.973789	hypothetical protein
TGGT1_217360	77.1938	80.6106	73.7045	43.7004	46.7972	45.6893	33.1604	38.7867	42.7459	0.819168	3.88e-05	1.17223	1.23e-06	0.35306	0.048525	hypothetical protein
TGGT1_410390	461.036	409	379.827	401.436	248.486	210.543	198.527	201.409	213.841	0.570814	0.0492962	1.17567	0.00069605	0.604859	0.104996	hypothetical protein
TGGT1_221250	47.877	48.5281	43.8224	23.5097	30.9693	31.5683	18.5469	24.8356	22.0296	0.700695	0.00105268	1.17833	1.31e-05	0.477631	0.0438904	hypothetical protein
TGGT1_306350	125.723	106.621	103.932	80.0542	67.9533	63.4946	47.6902	63.0193	50.1133	0.687094	0.00165223	1.17893	1.91e-05	0.491838	0.045927	variable surface lipoprotein
TGGT1_252440	154.448	123.612	133.095	94.6845	73.9623	84.0571	69.6895	54.755	70.8274	0.71447	0.00120741	1.18328	1.77e-05	0.468813	0.0525565	peptidase c13 family protein
TGGT1_286050	93.3409	92.7101	102.823	46.5897	49.0715	68.3831	42.3234	41.0196	56.8518	0.870582	0.000460116	1.19517	2.65e-05	0.324584	0.186586	hypothetical protein
TGGT1_265420	155.957	141.525	135.749	75.7228	89.1989	100.262	61.02	66.6609	72.4135	0.720222	0.000147461	1.19641	1.36e-06	0.476192	0.0170806	hypothetical protein
TGGT1_319580	22.8036	23.5791	22.5757	9.25795	11.9103	13.9886	9.34315	9.10578	14.111	0.990484	0.000419188	1.19769	6.49e-05	0.207204	0.486478	hypothetical protein
TGGT1_242240	71.6126	76.9911	62.0301	39.6063	52.2526	41.2811	29.8766	36.0073	31.8493	0.667888	0.000885237	1.20106	5.96e-06	0.533174	0.0199696	rhoptry kinase family protein ROP19A
TGGT1_213620	31.6822	41.4898	35.1391	26.564	26.7569	19.3311	15.6283	20.4786	15.1289	0.597379	0.0110908	1.20134	7.29e-05	0.603962	0.042485	ABC1 family protein
TGGT1_205360	67.2906	66.2105	60.1601	46.4009	50.5805	44.3546	29.1307	31.2479	32.5773	0.496907	0.000696384	1.20171	2.85e-07	0.704804	0.000671023	hypothetical protein
TGGT1_266300	292.696	257.942	262.348	192.209	190.695	234.616	116.082	120.561	132.703	0.399237	0.00482861	1.20406	6.3e-07	0.804821	0.00055751	hypothetical protein
TGGT1_212780	133.159	138.613	126.605	70.1295	78.1098	86.7236	52.1747	63.5385	75.6279	0.810915	0.000303667	1.20433	8.5e-06	0.393415	0.0727715	hypothetical protein
TGGT1_245670	74.435	69.324	78.0349	24.8215	34.2338	53.4649	27.6554	26.019	49.5845	1.00737	0.0140907	1.2174	0.003678	0.210035	0.704996	pyruvate dehydrogenase complex subunit PDH-E1Alpha
TGGT1_211660	29.5642	28.1617	25.9757	26.9008	23.2002	20.3297	13.0001	14.1432	11.5761	0.255602	0.110197	1.21778	6.55e-06	0.962182	0.00087873	hypothetical protein
TGGT1_254580	40.0161	36.3468	35.7932	23.5235	24.0355	30.5953	18.4364	14.4025	16.0957	0.482819	0.0094118	1.21995	9.43e-06	0.737129	0.00685153	UDP-galactose transporter family protein
TGGT1_208400B	109.857	101.683	86.5239	69.1303	63.2249	47.7919	47.602	53.1766	42.2057	0.77367	0.00300448	1.22111	8.09e-05	0.447437	0.12174	hypothetical protein
TGGT1_229700	17.3539	14.333	15.2849	5.707	10.253	10.7677	7.05801	6.69259	10.312	0.962786	0.00468898	1.22859	0.000656945	0.265806	0.544989	hypothetical protein
TGGT1_269950	562.137	603.108	564.968	324.597	313.449	293.821	263.996	272.565	254.953	0.9024	9.71e-06	1.23449	4.48e-07	0.332086	0.0485552	hypothetical protein
TGGT1_361030	47.5762	59.8042	52.6127	31.5563	39.5102	42.5123	23.4371	23.8258	25.2603	0.507369	0.00641522	1.2389	6.96e-06	0.731532	0.00637465	hypothetical protein
TGGT1_244530	305.63	341.528	308.319	201.388	194.766	168.567	144.062	164.705	119.604	0.757769	0.000557511	1.24148	7.33e-06	0.483711	0.038587	hypothetical protein
TGGT1_230820	152.985	163.475	150.661	82.7618	80.3812	76.7076	73.9287	78.3419	64.4509	0.998968	4.37e-06	1.24969	4.48e-07	0.250721	0.124917	hypothetical protein
TGGT1_208400A	61.141	59.0707	47.677	35.4778	34.8772	23.4952	25.554	28.5974	22.6879	0.859575	0.00132242	1.25242	5.59e-05	0.392842	0.167173	hypothetical protein
TGGT1_266910	14.4392	16.4888	11.8067	8.92849	8.81712	8.31183	6.31252	7.42399	5.13094	0.712359	0.00424028	1.2531	5.89e-05	0.540745	0.0681847	putative cell-cycle-associated protein kinase GSK
TGGT1_245748	4.64371	4.17448	6.19224	3.10375	2.31665	3.14842	2.2	1.68854	2.44576	0.746382	0.0330042	1.25576	0.00154251	0.509374	0.279061	hypothetical protein
TGGT1_266320	31.477	33.6755	28.2671	16.7058	18.1562	21.9896	13.8753	12.3282	16.1317	0.736163	0.000303667	1.2565	2.57e-06	0.52034	0.0185038	hypothetical protein
TGGT1_203830	42.7918	42.5197	41.688	11.3201	15.8176	16.6399	15.7447	17.1441	23.807	1.54237	7.58e-06	1.25678	3.08e-05	-0.285597	0.284237	FHA domain-containing protein
TGGT1_293760	65.7365	67.2389	76.0897	33.2453	38.597	35.4155	28.1711	36.5274	28.9515	0.979099	2.53e-05	1.26227	2.05e-06	0.283171	0.14749	EF hand domain-containing protein
TGGT1_312120	12.3799	17.1748	13.9576	7.42345	10.263	7.71001	4.94508	7.41563	6.27208	0.743469	0.0106997	1.26242	0.00026953	0.518954	0.149706	hypothetical protein
TGGT1_408680	117.767	109.878	89.0756	79.7991	71.8532	60.6365	45.3188	46.6364	45.4536	0.566958	0.00233321	1.26467	3.4e-06	0.697708	0.00606879	hypothetical protein
TGGT1_224540	88.1501	81.4656	66.3983	61.2042	47.8975	30.3538	32.8452	40.4107	31.8093	0.761636	0.018989	1.27421	0.000694298	0.512576	0.192517	hypothetical protein
TGGT1_286450	70175.9	67602.8	69016.4	31915.5	31954	31770.4	32091.5	32844.6	29276.6	1.16908	1.15e-05	1.28209	3.97e-06	0.113012	0.634063	dense granule protein GRA5
TGGT1_266980	6.84957	7.81389	5.33612	6.71177	6.46591	5.1987	2.93641	3.9462	2.00941	0.144017	0.651218	1.28561	0.000910172	1.14159	0.0169075	hypothetical protein
TGGT1_277055	11.3603	11.9118	12.2437	6.752	7.32776	5.08883	5.71105	5.39267	3.43215	0.851283	0.00772337	1.31052	0.000354919	0.45924	0.241952	hypothetical protein
TGGT1_309770	20.1905	30.5342	26.0808	10.1183	16.8493	12.5151	8.73225	13.8011	10.6474	0.988212	0.00350423	1.32406	0.000367071	0.335848	0.3807	hypothetical protein
TGGT1_299780	499.587	549.593	495.127	333.333	312.311	255.588	238.445	257.489	170.954	0.795421	0.00158223	1.32484	2.37e-05	0.529421	0.0565137	hypothetical protein
TGGT1_207750	127.343	131.002	128.33	73.7167	88.2893	90.7134	52.4633	56.359	56.0096	0.624184	9.37e-05	1.32636	8e-08	0.702174	0.000592294	hypothetical protein
TGGT1_218880	344.991	304.392	316.783	197.471	183.125	199.993	135.314	139.322	157.007	0.799771	2.32e-05	1.32646	1.85e-07	0.526692	0.00628751	putative SF-assemblin
TGGT1_311880	50.0379	55.7086	47.3333	21.6473	29.9074	29.7258	21.3312	22.1954	22.0188	0.928191	4.12e-05	1.3269	1.35e-06	0.398713	0.0515966	hypothetical protein
TGGT1_293460	23.7348	23.8274	26.2042	16.339	13.935	14.4273	10.0419	11.9457	9.81236	0.737557	0.000183986	1.32758	8.64e-07	0.590021	0.00777429	ATP-dependent DNA ligase domain-containing protein
TGGT1_223985	89.455	106.241	90.7057	54.4222	58.7322	40.0855	39.257	50.436	35.7517	0.940819	0.00088333	1.32802	4.5e-05	0.387204	0.181956	serine/threonine specific protein phosphatase
TGGT1_411590	555.134	630.105	468.71	375.697	400.656	306.018	272.731	285.152	166.141	0.64781	0.0190066	1.33852	0.00013768	0.690706	0.051033	nucleoside-triphosphatase
TGGT1_293170	105.068	115.649	96.7242	54.9463	59.8182	57.9897	41.3377	45.7188	50.5609	0.912674	1.91e-05	1.33876	4.87e-07	0.426087	0.0251589	hypothetical protein
TGGT1_286580	372.079	365.5	382.13	313.157	277.518	255.77	150.269	186.688	144.067	0.435186	0.016178	1.34566	3.79e-06	0.91047	0.00145799	hypothetical protein
TGGT1_208340	55.6338	60.9108	51.7363	18.4583	26.3818	28.3112	20.4536	25.4042	26.0442	1.24333	1.65e-05	1.36037	5.71e-06	0.117046	0.659152	hypothetical protein
TGGT1_268985	23.9363	17.8746	17.2756	12.4225	10.0577	12.1943	8.21919	10.2925	5.86311	0.757498	0.0228618	1.36286	0.00057472	0.605364	0.163022	hypothetical protein
TGGT1_283702	12.992	11.8452	10.9421	4.7246	6.08552	6.32065	4.32843	4.27442	6.43781	1.07909	0.000115772	1.36396	1.2e-05	0.284872	0.267527	FATC domain-containing protein
TGGT1_313760	206.131	193.33	210.664	159.984	127.637	101.091	83.935	106.69	72.1167	0.689478	0.011129	1.36517	8.42e-05	0.67569	0.0471344	hypothetical protein
TGGT1_233540	31.0125	27.0606	30.2936	12.5759	14.0496	17.4515	14.1453	8.88643	12.8	0.984257	0.000521278	1.36824	2.81e-05	0.383984	0.185624	transporter, major facilitator family protein
TGGT1_236670B	23.5965	21.1172	23.3274	9.94383	12.9773	10.6231	9.15759	11.246	7.38198	1.02652	0.000273722	1.37072	1.9e-05	0.344198	0.2126	hypothetical protein
TGGT1_218780	329.231	344.466	359.068	132.695	157.489	201.184	137.808	131.006	169.242	1.11195	3.09e-05	1.37489	3.76e-06	0.262937	0.241952	putative phosphoserine aminotransferase
TGGT1_215550	29.2473	34.4358	28.9535	11.9938	15.9523	15.5241	10.8224	11.9356	16.0302	1.11774	5.09e-05	1.3763	6.33e-06	0.258562	0.285338	hypothetical protein
TGGT1_305980	180.047	175.225	193.151	55.903	73.607	102.968	67.4761	62.1234	98.6399	1.25646	0.000525452	1.37833	0.000173718	0.121872	0.765001	pyruvate dehydrogenase complex subunit PDH-E3I
TGGT1_272645	14.3031	13.6872	11.2766	5.92359	8.0277	8.32562	4.80819	5.79719	4.94951	0.825866	0.012854	1.41392	0.000355363	0.588056	0.16985	hypothetical protein
TGGT1_311510	86.1743	91.2782	82.56	44.7431	51.0031	45.499	32.6535	36.0403	39.0876	0.924233	7.91e-06	1.41892	1.21e-07	0.494686	0.00880711	eIF2 kinase IF2K-B
TGGT1_289710	219.16	227.512	218.97	88.6407	91.1154	90.6366	83.6422	82.8096	95.7504	1.28816	1.68e-07	1.42363	5.56e-08	0.135478	0.379362	AP2 domain transcription factor AP2IX-5
TGGT1_272290	59.9928	54.7702	62.5646	16.9963	23.3341	33.6352	20.0885	20.6149	30.1343	1.27768	0.000553759	1.42663	0.000158408	0.148958	0.724865	pyruvate dehydrogenase complex subunit PD-HE1Beta
TGGT1_283698	9.75071	7.7901	7.10063	2.82324	3.76811	2.8419	2.62763	3.20204	4.29836	1.42855	0.000150757	1.42693	8.94e-05	-0.00162438	0.997502	hypothetical protein
TGGT1_308020	1034.22	1014.36	1205.99	743.75	582.937	615.279	463.889	414.896	413.164	0.751984	0.000586095	1.42712	2.2e-06	0.675139	0.00890254	SAG-related sequence SRS57
TGGT1_236670A	6.70701	6.38099	5.96528	3.14879	3.23614	2.41143	2.34554	3.17103	2.01027	1.1229	0.000293196	1.43482	2.99e-05	0.311915	0.320043	hypothetical protein
TGGT1_240380	149.49	145.238	112.923	63.7964	68.2421	60.0979	54.7006	52.0176	59.3812	1.12601	1.53e-05	1.43774	1.35e-06	0.311732	0.137219	hypothetical protein
TGGT1_319740	92.3027	82.4159	107.906	49.5981	45.6658	62.8218	33.9176	30.3745	51.8877	0.888908	0.00257224	1.44032	5.96e-05	0.551407	0.0894706	transporter, major facilitator family protein
TGGT1_231960	118.976	116.991	107.466	78.0346	73.8935	57.6406	48.3835	44.462	37.1804	0.698949	0.000977291	1.44562	1.98e-06	0.746669	0.00601617	putative omega secalin
TGGT1_233140	130.725	130.08	145.465	36.0384	52.3273	89.9556	45.804	40.5183	70.1573	1.18564	0.00637942	1.45341	0.00134297	0.267764	0.629679	putative deoxyuridine 5'-triphosphate nucleotidohydrolase
TGGT1_249180	91.9846	96.566	101.693	21.4281	34.0922	48.1718	29.9537	34.0496	48.7869	1.51906	0.000618768	1.48079	0.00046386	-0.03827	0.946616	bifunctional dihydrofolate reductase-thymidylate synthase
TGGT1_249300	472.87	468.26	486.619	243.542	211.422	154.401	214.594	201.141	141.5	1.25725	0.000196734	1.48739	3.57e-05	0.230147	0.495819	hypothetical protein
TGGT1_408800	587.506	613.428	463.898	365.485	370.199	279.139	258.869	261.348	136.114	0.746361	0.0246421	1.49777	0.000339421	0.751406	0.0728526	NTPase
TGGT1_229690	60.0594	62.6268	58.0687	22.0989	23.955	26.4194	21.9748	21.3665	28.1364	1.36522	2.86e-07	1.49808	1.02e-07	0.132852	0.454307	putative autophagy-related protein 7 atg7
TGGT1_244660	23.044	24.1129	26.0722	16.5191	15.2022	14.5169	6.90255	10.9123	10.4137	0.692938	0.00258183	1.50618	5.04e-06	0.813239	0.00761326	hypothetical protein
TGGT1_215360	41.8556	45.7804	54.8219	39.7464	37.7479	45.827	16.7788	17.4867	20.8653	0.246521	0.105139	1.5073	6.46e-07	1.26078	0.00011941	hypothetical protein
TGGT1_244300	54.1765	49.2485	47.4046	26.1155	27.4651	27.0428	18.817	17.3233	21.1035	0.938732	2.54e-06	1.53539	1.92e-08	0.596653	0.00145799	hypothetical protein
TGGT1_358440	31.9657	37.7578	23.1292	17.202	27.538	12.4929	11.4452	11.934	7.61117	0.611964	0.0932396	1.54421	0.000741027	0.932247	0.0676127	KRUF family protein
TGGT1_249570	1723.97	1515.46	1352.31	1297.06	858.992	693.988	609.053	537.259	581.34	0.710873	0.0166848	1.54486	7.8e-05	0.833982	0.0319129	hypothetical protein
TGGT1_360830	920.868	962.478	771.21	614.042	585.856	457.657	406.554	402.911	207.658	0.730023	0.0266116	1.54893	0.000234308	0.818911	0.0551556	nucleoside-triphosphatase
TGGT1_249685	4.47091	6.60649	5.28789	2.95134	5.78524	2.702	1.41234	2.883	1.81878	0.557718	0.176056	1.55037	0.00200982	0.992652	0.0927803	hypothetical protein
TGGT1_250220	73.7547	83.4644	75.207	50.9271	55.4199	33.4796	32.4185	32.9087	16.8741	0.731805	0.038368	1.57368	0.000447359	0.841874	0.0676878	hypothetical protein
TGGT1_269425	29.85	44.5084	34.5838	18.7034	35.1623	19.4522	6.93128	19.33	11.8087	0.580241	0.170915	1.60021	0.00187924	1.01997	0.0907619	hypothetical protein
TGGT1_231991	5.4112	6.80269	5.73885	3.03808	4.1618	3.57742	2.57071	3.18845	1.26124	0.866707	0.0348851	1.6057	0.00103183	0.738997	0.192518	hypothetical protein
TGGT1_273120	24.1701	22.5859	29.6238	7.09864	8.21368	11.789	7.88623	8.54273	10.7711	1.52604	2.27e-05	1.60844	1.01e-05	0.0824008	0.824035	SAG-related sequence SRS30C
TGGT1_275610	75.31	80.3139	71.4258	22.2447	34.2514	36.3287	22.9479	27.0361	28.4515	1.28633	3.63e-05	1.60958	4.06e-06	0.323252	0.219879	protein kinase, other
TGGT1_285490	105.543	102.027	119.038	40.8897	42.4968	53.7122	32.9609	32.5933	49.298	1.2911	3.59e-05	1.64123	3.53e-06	0.35013	0.18553	helix-hairpin-helix motif domain-containing protein
TGGT1_238410	105.722	111.333	102.73	51.565	53.225	49.4933	35.1286	35.7141	44.5035	1.12261	6.24e-06	1.65751	1.4e-07	0.534893	0.0136154	hypothetical protein
TGGT1_295105	32.6385	37.1212	25.7602	21.473	12.3488	11.286	8.89234	14.3636	6.96357	1.01436	0.0125118	1.66265	0.000477943	0.648293	0.207503	putative rhoptry protein
TGGT1_314080	541.165	577.662	617.266	253.123	307.82	286.099	176.749	231.419	160.06	1.0193	6.95e-05	1.6788	7.05e-07	0.659499	0.0120106	hypothetical protein
TGGT1_217750	44.1915	38.9344	51.267	10.843	17.8363	30.6227	14.3726	10.8407	24.847	1.34586	0.00554755	1.69743	0.00094633	0.351567	0.574303	hypothetical protein
TGGT1_250710	9601.14	10503.3	10050.4	4917.53	4057.52	2658.27	3857.77	4081.87	2508.81	1.41999	0.000737466	1.70067	0.000128228	0.280682	0.539539	microneme protein MIC10
TGGT1_304730	11.7285	14.478	13.5751	12.3032	14.5663	8.08594	4.37151	6.08724	2.68014	0.19751	0.5717	1.70359	0.000305571	1.50608	0.00836945	Mob1/phocein family protein
TGGT1_241610	87.8568	94.7336	78.4972	66.8372	62.9629	57.3254	33.4405	29.5876	23.1712	0.494502	0.00968819	1.71337	6.37e-07	1.21887	0.000301942	hypothetical protein
TGGT1_231920	65.8666	70.013	72.1729	18.8438	27.3573	33.7008	20.4478	21.008	26.3435	1.40661	2.72e-05	1.72718	3.61e-06	0.320564	0.267211	oxidoreductase, short chain dehydrogenase/reductase family protein
TGGT1_275470	181.924	154.803	168.631	102.861	97.7493	113.78	60.1501	44.6673	54.2879	0.680178	0.000393341	1.74286	8.54e-08	1.06268	0.000227238	dense granule protein GRA15
TGGT1_229140	93.956	108.997	102.48	44.7035	61.5438	71.7629	26.8089	38.3336	33.0612	0.809171	0.00152903	1.7518	2.74e-06	0.942625	0.00601617	MaoC family domain-containing protein
TGGT1_244280	2993.89	2852.09	2929.07	1837.71	2166.83	2257.97	836.347	938.097	951.744	0.508373	0.00111975	1.79979	1.46e-08	1.29142	1.92e-05	hypothetical protein
TGGT1_323020	95.174	81.7029	88.53	56.1559	54.726	46.2007	31.2738	26.2345	21.4671	0.737253	0.000838603	1.80543	3.86e-07	1.06818	0.000760595	KRUF family protein
TGGT1_319890	9.22877	4.98806	5.45539	7.90305	7.03687	6.39221	1.88521	2.36699	1.64431	-0.12593	0.710044	1.81483	0.000157719	1.94076	0.00134694	hypothetical protein
TGGT1_218740	17.2042	19.9748	15.9165	9.33872	14.4242	9.35087	6.8266	7.45025	3.37129	0.810025	0.0270796	1.84141	0.000162934	1.03139	0.0469701	putative membrane protein
TGGT1_217740	123.249	103.833	134.57	33.473	38.5343	64.3089	28.7686	24.7555	49.3152	1.3854	0.00217187	1.87321	0.000210994	0.487815	0.316723	3-ketoacyl-(acyl-carrier-protein) reductase
TGGT1_285480	23.1615	24.0441	24.1526	7.14846	8.06738	10.7642	5.42959	5.70477	8.64663	1.49671	1.85e-05	1.98845	1.24e-06	0.491737	0.0899771	hypothetical protein
TGGT1_204050	1666.37	1878.17	1704.11	1118.15	866.347	780.254	488.219	496.458	416.959	0.943518	0.000388311	2.02019	5e-07	1.07667	0.00145799	subtilisin SUB1
TGGT1_250100	186.989	240.704	152.487	165.491	171.747	108.56	60.6791	64.3516	24.748	0.377304	0.359106	2.02224	0.000527167	1.64494	0.0163345	hypothetical protein
TGGT1_208830	620.017	626.185	759.881	303.227	338.137	378.987	143.974	198.245	196.811	1.02715	9.19e-05	2.04895	1.7e-07	1.0218	0.00114728	hypothetical protein
TGGT1_249702	25.7141	30.0283	23.8661	8.92298	10.0488	9.79983	6.24301	6.44809	6.58046	1.48863	3.3e-07	2.16217	9.65e-09	0.673539	0.00587406	putative MC family transporter
TGGT1_225990	26.8099	20.6111	32.6392	5.89607	7.6159	14.711	3.8212	4.16356	9.19918	1.54564	0.00798397	2.35609	0.000573214	0.810452	0.243314	acyl transferase domain-containing protein
TGGT1_295960	10.9752	12.1151	8.98562	2.06712	5.74486	4.67412	2.95139	2.05542	1.24978	1.34078	0.00729564	2.38569	0.000155321	1.04491	0.109846	hypothetical protein
TGGT1_222020	28.0861	29.4736	31.4589	6.11262	8.75234	15.15	4.64438	3.69161	8.99077	1.58934	0.00290049	2.46448	0.000132079	0.87514	0.147382	phosphoglycerate kinase PGKII
TGGT1_252070	17.3914	18.3812	15.038	8.4038	8.76307	5.38991	3.54122	3.92127	2.15127	1.18637	0.00128199	2.51195	4.2e-06	1.32558	0.00726286	KRUF family protein
TGGT1_295950	42.3799	51.4381	38.8139	10.9448	20.5072	10.7651	5.98335	10.3279	4.5468	1.69374	0.00177857	2.79904	5.66e-05	1.1053	0.0621636	KRUF family protein
TGGT1_230160	466.023	538.714	496.554	150.427	210.086	168.264	83.4395	117.027	56.5367	1.63358	0.000118549	2.80419	1.49e-06	1.17061	0.0101968	hypothetical protein
TGGT1_233870	61.9712	68.1333	61.8092	17.7471	24.0874	30.0415	7.59939	8.98976	11.5598	1.43353	3.24e-05	2.87746	6.22e-08	1.44393	0.000590984	hypothetical protein
TGGT1_200340	13.6698	19.6053	14.8478	4.84824	6.57859	5.09045	2.12897	2.62003	1.11608	1.57116	0.000235486	3.14578	1.04e-06	1.57462	0.00637465	hypothetical protein
TGGT1_200350	29.9635	34.9588	33.5792	8.89621	11.7856	8.54706	3.26213	3.98309	2.35305	1.78975	4.65e-06	3.4919	1.34e-08	1.70215	0.000264268	subtilisin SUB3
TGGT1_270040	6.86268	10.6864	6.59474	1.83685	2.57147	1.55963	0.647422	0.523295	0.682549	2.01197	0.000107998	3.75644	1.29e-06	1.74448	0.0157207	hypothetical protein
