# Supplementary material for: AP2XII-1 is a negative regulator of merogony and presexual commitment in Toxoplasma gondii
Source: mBio. 2023 Sep 26;14(5):e01785-23. doi: 10.1128/mbio.01785-23 (PMC10653792; doi:10.1128/mbio.01785-23)
Supplement: Table S3 — List of genes whose promoters were targeted by AP2XII-1 as revealed by ChIP-seq. [file mbio.01785-23-s0010.xlsx]

## Sheet: Sheet1
Fig S3. List of genes whose promoters were targeted by AP2XII-1 as revealed by ChIP-seq.
TGGT1_200310
TGGT1_200330
TGGT1_201180A
TGGT1_201380
TGGT1_201700
TGGT1_201760
TGGT1_201820
TGGT1_202050
TGGT1_202580
TGGT1_202620
TGGT1_202730
TGGT1_202900
TGGT1_202930
TGGT1_202960
TGGT1_203060
TGGT1_203175
TGGT1_203290
TGGT1_203310
TGGT1_203350
TGGT1_203600
TGGT1_203682
TGGT1_203705
TGGT1_203770
TGGT1_203820
TGGT1_203830
TGGT1_204000
TGGT1_204070
TGGT1_204270
TGGT1_204300
TGGT1_204315
TGGT1_204330
TGGT1_204400
TGGT1_204440
TGGT1_204500
TGGT1_205170
TGGT1_205210
TGGT1_205330
TGGT1_205370
TGGT1_205420
TGGT1_205580
TGGT1_205680
TGGT1_205700
TGGT1_206290
TGGT1_206520
TGGT1_206590
TGGT1_206610
TGGT1_206650
TGGT1_207050
TGGT1_207100
TGGT1_207230
TGGT1_207750
TGGT1_207965
TGGT1_208050
TGGT1_208370
TGGT1_208550
TGGT1_208560
TGGT1_208730
TGGT1_208820
TGGT1_209030
TGGT1_209050
TGGT1_209180
TGGT1_209200
TGGT1_209250
TGGT1_209440
TGGT1_209450
TGGT1_209500
TGGT1_209730
TGGT1_209960
TGGT1_210270
TGGT1_210408
TGGT1_210450
TGGT1_210690
TGGT1_210770
TGGT1_210960
TGGT1_211260
TGGT1_211650
TGGT1_211680
TGGT1_212310
TGGT1_212410
TGGT1_212780
TGGT1_212910
TGGT1_212940
TGGT1_213050
TGGT1_213388
TGGT1_213430
TGGT1_213580
TGGT1_213880
TGGT1_214070
TGGT1_214140
TGGT1_214190
TGGT1_214220
TGGT1_214420
TGGT1_214430
TGGT1_214570
TGGT1_214750
TGGT1_214780
TGGT1_214800
TGGT1_214835
TGGT1_214840
TGGT1_214900
TGGT1_214910
TGGT1_214970
TGGT1_215010
TGGT1_215150
TGGT1_215160
TGGT1_215270
TGGT1_215480
TGGT1_215580
TGGT1_215590
TGGT1_215775
TGGT1_215900
TGGT1_215910
TGGT1_216000
TGGT1_216080
TGGT1_216200
TGGT1_216670
TGGT1_216880
TGGT1_217350
TGGT1_217370
TGGT1_217410
TGGT1_217420
TGGT1_217688
TGGT1_217700
TGGT1_217760
TGGT1_217855
TGGT1_217860
TGGT1_217890
TGGT1_218350
TGGT1_218362
TGGT1_218550
TGGT1_218955
TGGT1_219070
TGGT1_219125
TGGT1_219270
TGGT1_219300
TGGT1_219348
TGGT1_219485
TGGT1_219520
TGGT1_219540
TGGT1_219660
TGGT1_219730
TGGT1_219738
TGGT1_219742
TGGT1_219750
TGGT1_219810
TGGT1_220110
TGGT1_220240
TGGT1_220350
TGGT1_220400
TGGT1_220890
TGGT1_220930
TGGT1_221210
TGGT1_221250
TGGT1_221320
TGGT1_221330
TGGT1_221340
TGGT1_221380
TGGT1_221390
TGGT1_221460
TGGT1_221540
TGGT1_221560
TGGT1_221620
TGGT1_221630
TGGT1_221675A
TGGT1_221900
TGGT1_221990
TGGT1_222050
TGGT1_222170
TGGT1_222220
TGGT1_222300
TGGT1_222370
TGGT1_222400
TGGT1_222870
TGGT1_223060
TGGT1_223550
TGGT1_223570
TGGT1_223790
TGGT1_223845
TGGT1_223910
TGGT1_223940
TGGT1_224030
TGGT1_224070
TGGT1_224350A
TGGT1_224470
TGGT1_224630
TGGT1_224750
TGGT1_224760
TGGT1_224840
TGGT1_224850
TGGT1_224880
TGGT1_224940
TGGT1_225050
TGGT1_225105
TGGT1_225110
TGGT1_225130
TGGT1_225220
TGGT1_225300
TGGT1_225370
TGGT1_225540
TGGT1_225690
TGGT1_225900
TGGT1_226060
TGGT1_226220
TGGT1_226250
TGGT1_226450
TGGT1_226710
TGGT1_226755
TGGT1_226950
TGGT1_227280
TGGT1_227430
TGGT1_227620
TGGT1_227630
TGGT1_227800
TGGT1_227870
TGGT1_228050
TGGT1_228160
TGGT1_228200
TGGT1_228395
TGGT1_228760
TGGT1_228990
TGGT1_229030
TGGT1_229260
TGGT1_229730
TGGT1_230140
TGGT1_230170
TGGT1_230205
TGGT1_230520
TGGT1_230920
TGGT1_230940
TGGT1_231160
TGGT1_231175
TGGT1_231370
TGGT1_231630
TGGT1_231800
TGGT1_231880
TGGT1_231970
TGGT1_232000
TGGT1_232050
TGGT1_232130
TGGT1_232180
TGGT1_232270
TGGT1_232340
TGGT1_232400
TGGT1_232660
TGGT1_232955
TGGT1_233140
TGGT1_233180
TGGT1_233450
TGGT1_233460
TGGT1_233480
TGGT1_233500
TGGT1_233530
TGGT1_233610
TGGT1_233830
TGGT1_234310
TGGT1_234380
TGGT1_234450
TGGT1_234490
TGGT1_234930
TGGT1_235380
TGGT1_235635
TGGT1_236040
TGGT1_236070
TGGT1_236400
TGGT1_236650
TGGT1_236670A
TGGT1_237090
TGGT1_237150
TGGT1_237160
TGGT1_237800
TGGT1_237880
TGGT1_237890
TGGT1_238010
TGGT1_238050
TGGT1_238150
TGGT1_238190
TGGT1_238210
TGGT1_238220
TGGT1_238380
TGGT1_238390
TGGT1_238440
TGGT1_238460
TGGT1_238470
TGGT1_238480
TGGT1_238490
TGGT1_238500
TGGT1_238980
TGGT1_239010
TGGT1_239020
TGGT1_239090
TGGT1_239530
TGGT1_239780
TGGT1_239810
TGGT1_239890
TGGT1_240050
TGGT1_240060
TGGT1_240070
TGGT1_240330A
TGGT1_240390
TGGT1_240810
TGGT1_240880
TGGT1_240900
TGGT1_240930
TGGT1_240960
TGGT1_241240
TGGT1_241300
TGGT1_241710
TGGT1_241840
TGGT1_241880
TGGT1_242100
TGGT1_242270
TGGT1_242570
TGGT1_243130
TGGT1_243180
TGGT1_243190
TGGT1_243250
TGGT1_243290
TGGT1_243378
TGGT1_243440
TGGT1_243460
TGGT1_243465
TGGT1_243680
TGGT1_243930
TGGT1_243940
TGGT1_244180
TGGT1_244200
TGGT1_244450
TGGT1_244510
TGGT1_244530
TGGT1_244726
TGGT1_245432
TGGT1_245460
TGGT1_245485
TGGT1_245660
TGGT1_245680
TGGT1_245980
TGGT1_246010
TGGT1_246070
TGGT1_246080
TGGT1_246130
TGGT1_246140
TGGT1_246170
TGGT1_246210
TGGT1_246330
TGGT1_247040
TGGT1_247220
TGGT1_247305
TGGT1_247360
TGGT1_247400
TGGT1_247460
TGGT1_247520
TGGT1_247530
TGGT1_247540
TGGT1_247700
TGGT1_247740
TGGT1_247790
TGGT1_248180
TGGT1_248270
TGGT1_248670
TGGT1_248750
TGGT1_249030
TGGT1_249040
TGGT1_249300
TGGT1_249365
TGGT1_249390
TGGT1_249410
TGGT1_249510
TGGT1_249540
TGGT1_249600
TGGT1_249620
TGGT1_249720
TGGT1_249850
TGGT1_249900
TGGT1_250360
TGGT1_250760
TGGT1_250770
TGGT1_250800
TGGT1_250810
TGGT1_250870
TGGT1_250880
TGGT1_251500
TGGT1_251540
TGGT1_251650
TGGT1_251680
TGGT1_251740
TGGT1_251780
TGGT1_251810
TGGT1_251962
TGGT1_252220
TGGT1_252640
TGGT1_252860
TGGT1_253020
TGGT1_253370
TGGT1_253540
TGGT1_253750
TGGT1_253820
TGGT1_253870
TGGT1_253910
TGGT1_254060
TGGT1_254330
TGGT1_254870
TGGT1_254890
TGGT1_254940
TGGT1_254960
TGGT1_255300
TGGT1_255370
TGGT1_256800
TGGT1_256990
TGGT1_257430
TGGT1_257530
TGGT1_257572
TGGT1_257625
TGGT1_257670
TGGT1_257755
TGGT1_257770
TGGT1_257780
TGGT1_257910A
TGGT1_257925
TGGT1_258020
TGGT1_258090
TGGT1_258410
TGGT1_258560
TGGT1_258580
TGGT1_258840
TGGT1_258900
TGGT1_258970
TGGT1_259030
TGGT1_259280
TGGT1_259560
TGGT1_259720
TGGT1_259830
TGGT1_259840
TGGT1_259950
TGGT1_260210
TGGT1_260310
TGGT1_260375
TGGT1_260400
TGGT1_260440
TGGT1_260540
TGGT1_260600
TGGT1_260820
TGGT1_261030
TGGT1_261075
TGGT1_261250
TGGT1_261300
TGGT1_261450
TGGT1_261590
TGGT1_261710
TGGT1_261990
TGGT1_262050
TGGT1_262400
TGGT1_262450
TGGT1_262620
TGGT1_262950
TGGT1_263090
TGGT1_263220
TGGT1_263480
TGGT1_263710
TGGT1_263820
TGGT1_264080
TGGT1_264150
TGGT1_264430
TGGT1_264630
TGGT1_264640
TGGT1_264650
TGGT1_264660
TGGT1_264805
TGGT1_264940
TGGT1_265140
TGGT1_265250
TGGT1_265450
TGGT1_265520
TGGT1_266090
TGGT1_266270
TGGT1_266330
TGGT1_266450
TGGT1_266460
TGGT1_266600
TGGT1_266680
TGGT1_266960
TGGT1_267000
TGGT1_267100
TGGT1_267150
TGGT1_267160
TGGT1_267370
TGGT1_267460
TGGT1_267500
TGGT1_267585
TGGT1_267670
TGGT1_267680
TGGT1_267720
TGGT1_267750
TGGT1_267820
TGGT1_267980
TGGT1_268178
TGGT1_268182
TGGT1_268300
TGGT1_268430
TGGT1_268800
TGGT1_268850
TGGT1_268980
TGGT1_269010
TGGT1_269050
TGGT1_269300
TGGT1_269310
TGGT1_269417
TGGT1_269620
TGGT1_269690
TGGT1_269700
TGGT1_269730
TGGT1_269885A
TGGT1_270250
TGGT1_270260
TGGT1_270650
TGGT1_270680
TGGT1_270700
TGGT1_270750
TGGT1_270760
TGGT1_270805
TGGT1_270890
TGGT1_270920
TGGT1_271037
TGGT1_271190
TGGT1_271375
TGGT1_271750
TGGT1_271888
TGGT1_271970
TGGT1_272370
TGGT1_272430
TGGT1_272530
TGGT1_273050
TGGT1_273090
TGGT1_273120
TGGT1_273340
TGGT1_273640
TGGT1_273650
TGGT1_273985
TGGT1_274040
TGGT1_274170
TGGT1_275310
TGGT1_275370
TGGT1_275380
TGGT1_275670
TGGT1_275690
TGGT1_275850
TGGT1_276110
TGGT1_276920
TGGT1_276940
TGGT1_276980
TGGT1_277000
TGGT1_277060
TGGT1_277230
TGGT1_277500
TGGT1_277510
TGGT1_277770
TGGT1_277830
TGGT1_278090
TGGT1_278245
TGGT1_278300
TGGT1_278320
TGGT1_278330
TGGT1_278370
TGGT1_278380
TGGT1_278390
TGGT1_278430
TGGT1_278660
TGGT1_278740
TGGT1_278770
TGGT1_278878
TGGT1_278990
TGGT1_279315
TGGT1_279345
TGGT1_279390
TGGT1_279430
TGGT1_280380
TGGT1_280460
TGGT1_281480
TGGT1_281575
TGGT1_281660
TGGT1_281900
TGGT1_281930
TGGT1_282200
TGGT1_282210
TGGT1_283450
TGGT1_283740
TGGT1_283780
TGGT1_283790
TGGT1_284180
TGGT1_284310
TGGT1_284580
TGGT1_284645
TGGT1_285665
TGGT1_285710
TGGT1_285800
TGGT1_285820
TGGT1_286000
TGGT1_286420A
TGGT1_286450
TGGT1_286600
TGGT1_286740
TGGT1_286932
TGGT1_287040
TGGT1_287270
TGGT1_288360
TGGT1_288650
TGGT1_288920
TGGT1_288950
TGGT1_289350
TGGT1_289360
TGGT1_289370
TGGT1_289380
TGGT1_289530
TGGT1_289690
TGGT1_289910
TGGT1_289920
TGGT1_289970
TGGT1_290000
TGGT1_290040
TGGT1_290200
TGGT1_290660
TGGT1_291310
TGGT1_291630
TGGT1_291910
TGGT1_292110
TGGT1_292260
TGGT1_292335
TGGT1_292920
TGGT1_293060
TGGT1_293170
TGGT1_293258
TGGT1_293290
TGGT1_293340
TGGT1_293390
TGGT1_293440
TGGT1_293480
TGGT1_293500
TGGT1_293690
TGGT1_293720
TGGT1_294200
TGGT1_294240
TGGT1_294330
TGGT1_294400
TGGT1_294410
TGGT1_294550
TGGT1_294640
TGGT1_294680
TGGT1_294760
TGGT1_294800A
TGGT1_294830
TGGT1_294970
TGGT1_295030
TGGT1_295100
TGGT1_295380
TGGT1_295390
TGGT1_295440
TGGT1_295600
TGGT1_295620
TGGT1_295662
TGGT1_295760
TGGT1_295770
TGGT1_295910
TGGT1_297090
TGGT1_297340
TGGT1_297440
TGGT1_297480
TGGT1_297520
TGGT1_297650
TGGT1_297710
TGGT1_297890
TGGT1_297920
TGGT1_298080
TGGT1_299020
TGGT1_299150
TGGT1_300048
TGGT1_300090
TGGT1_300120
TGGT1_300130
TGGT1_300140
TGGT1_300200
TGGT1_300220
TGGT1_300260
TGGT1_300270
TGGT1_300990
TGGT1_301150
TGGT1_301240
TGGT1_301350
TGGT1_301450
TGGT1_301470
TGGT1_301480A
TGGT1_301690
TGGT1_304490
TGGT1_304880
TGGT1_305110
TGGT1_305340
TGGT1_305630
TGGT1_305790
TGGT1_305980
TGGT1_306000
TGGT1_306235
TGGT1_306270
TGGT1_306380
TGGT1_306450
TGGT1_306480
TGGT1_306500
TGGT1_306510
TGGT1_306620
TGGT1_306660
TGGT1_306890
TGGT1_307030
TGGT1_307045
TGGT1_307260
TGGT1_307575
TGGT1_308010
TGGT1_308090
TGGT1_308860
TGGT1_308940
TGGT1_308950
TGGT1_309040
TGGT1_309120
TGGT1_309195
TGGT1_309330
TGGT1_309352
TGGT1_309880
TGGT1_309890
TGGT1_309920
TGGT1_309990
TGGT1_310090
TGGT1_310400
TGGT1_310420
TGGT1_310440
TGGT1_310640
TGGT1_310740
TGGT1_310750
TGGT1_310930
TGGT1_311375
TGGT1_311390
TGGT1_311485
TGGT1_311700
TGGT1_311720
TGGT1_311890
TGGT1_312270
TGGT1_312310
TGGT1_312430
TGGT1_312490
TGGT1_312630
TGGT1_312690
TGGT1_312950
TGGT1_313110
TGGT1_313190
TGGT1_313250
TGGT1_313380
TGGT1_313580
TGGT1_313640
TGGT1_313660
TGGT1_313780
TGGT1_313820
TGGT1_314220
TGGT1_314250
TGGT1_314340
TGGT1_314570
TGGT1_314700
TGGT1_314850
TGGT1_315140
TGGT1_315270
TGGT1_315380
TGGT1_315390
TGGT1_315400
TGGT1_315510
TGGT1_315520
TGGT1_315570
TGGT1_315600
TGGT1_315610
TGGT1_315780
TGGT1_315950
TGGT1_316130
TGGT1_316260
TGGT1_316310
TGGT1_316490
TGGT1_316580
TGGT1_316620
TGGT1_316690
TGGT1_318130A
TGGT1_318160
TGGT1_318220
TGGT1_318390
TGGT1_318470
TGGT1_318610
TGGT1_318675
TGGT1_319360
TGGT1_319520
TGGT1_319560
TGGT1_319630
TGGT1_319640
TGGT1_319860
TGGT1_320050
TGGT1_320150
TGGT1_320230
TGGT1_320240
TGGT1_320250
TGGT1_320260
TGGT1_320490
TGGT1_320600
TGGT1_320680
TGGT1_320770
TGGT1_321170
TGGT1_321470
TGGT1_321480
TGGT1_321490
TGGT1_321800
TGGT1_356400
TGGT1_357300
TGGT1_358240
TGGT1_359770
TGGT1_359820
TGGT1_360460
TGGT1_360840
TGGT1_361090
TGGT1_362620
TGGT1_363030
TGGT1_363250
TGGT1_363590
TGGT1_363940
TGGT1_408620
TGGT1_408650
TGGT1_408740
TGGT1_409000
TGGT1_409210
TGGT1_409620
TGGT1_409630
TGGT1_409850
TGGT1_409860
TGGT1_410100
TGGT1_410130
TGGT1_410180
TGGT1_410500
TGGT1_410800
TGGT1_410890
TGGT1_410980
TGGT1_411200
TGGT1_411220
TGGT1_411340
TGGT1_411550
